# Supplementary material for: Similarities and Differences in the Acute-Phase Response to SARS-CoV-2 in Rhesus Macaques and African Green Monkeys
Source: Front Immunol. 2021 Oct 6;12:754642. doi: 10.3389/fimmu.2021.754642 (PMC8527883; doi:10.3389/fimmu.2021.754642)
Supplement: Supplementary file 2 [file Table_1.xlsx]

## Sheet: RH
blue2	brown2	darkslateblue	lightslateblue	magenta4	mediumpurple2	navajowhite1	skyblue3
TMCO1	ZNF669	GCSAML	SH3BP5L	UFC1	TRIM58	CHRM3	NUF2
CACYBP	ADSS	SCCPDH	NLRP3	RBM8A	ZBTB18	ILDR2	CENPF
RGS1	AKT3	NID1	AHCTF1	ATP5IF1	WDR64	TNN	HIST2H2AB
ATF3	EDARADD	DISC1	CNST	RPL35A	GGPS1	TNR	KIF2C
ANGEL2	PCNX2	PGBD5	SDCCAG8	RPSA	PBX1	PAPPA2	CDC20
CAPN2	NTPCR	ALDH9A1	CEP170	RPL29	CREG1	ASTN1	STMN1
TP53BP2	MAP10	ATP1B1	ERO1B	RPL24	DCAF6	CACNA1E	KIFC1
SRP9	CD247	F5	GPR137B	TOMM7	PRDX6	RGSL1	HIST1H2BO
IFI16	FASLG	SELP	LYST	RPS18	DARS2	HMCN1	HIST1H1B
DPM3	ZBTB37	PLA2G4A	ARID4B	HIGD2A	KIAA0040	CACNA1S	HIST1H2BM
ADAR	LHX4	NAV1	TARBP1	RACK1	RALGPS2	IGFN1	HIST1H2AJ
UBAP2L	C1H1orf21	CHIT1	EGLN1	EEF1D	TNNT2	LMOD1	HIST1H2AK
ADORA3	EDEM3	CDK18	SPRTN	RPL8	ADIPOR1	PTPN14	HIST1H2BK
ZNF644	ODR4	RHEX	EXOC8	RPL3	TMEM183A	USH2A	HIST1H2BH
RBMXL1	GLRX2	CDC42BPA	GNPAT	MFNG	NFASC	ESRRG	HIST1H1D
ODF2L	IPO9	FCGR3	TRIM67	RPS21	TMCC2	DDR2	HIST1H2AD
WDR63	PLEKHA6	FCER1G	TTC13	RPS26	KLHDC8A	VANGL2	HIST1H2AE
IFI44	PIK3C2B	ADAM15	POU2F1	EEF1B2	DYRK3	ATP1A4	HIST1H1A
IFI44L	DISP1	SHC1	RCSD1	MTERF4	PIGR	HMGCS2	CCNB1
RABGGTB	ITPKB	S100A2	SELL	RPS13	CD55	WARS2	KIF20A
ZRANB2	SNAP47	S100A4	C1H1orf112	ANP32B	CR2	SPAG17	NUSAP1
ATPAF1	C1H1orf35	CERS2	SCYL3	RPL23A	VASH2	PODN	CCNB2
MOB3C	SH2D1B	SETDB1	TNFSF4	NME2	PARP1	PTPRF	DLGAP5
PPCS	CD244	FCGR1A	RC3H1	RPL19	TRIM11	GRIK3	MCM4
UTP11	LY9	BCL2L15	COP1	RPS15	BTNL10	CSMD2	DSCC1
SDC3	SLAMF7	DPYD	TOR1AIP2	EEF2	FCRLA	VWA5B1	MCM10
IFI6	CD84	LRRC8D	TOR1AIP1	RPS16	PEX19	PLA2G5	ZWINT
EPHA2	SLAMF6	LRRC8B	GLUL	RPS19	DCAF8	PAX7	KIF11
TMEM51	FCER1A	DOCK7	RNASEL	RPL13A	FCRL6	CFAP74	MKI67
LZIC	PYHIN1	DAB1	NPL	RPS11	ACKR1	ATP13A4	TPX2
AGRN	CD1B	ZSWIM5	SMG7	RPS5	SPTA1	MASP1	MYBL2
ISG15	CD1A	KDM4A	NCF2	RPL13	CD1C	ARPP21	FOXM1
PLEKHN1	SH2D2A	MED8	ARPC5	RPS4Y1	FCRL1	NEK11	NCAPD2
TNK2	MEX3A	ZMPSTE24	FAM129A		FCRL2	PLCH1	RACGAP1
RTP4	ATP8B2	PPT1	SWT1		FCRL3	SLC7A14	HJURP
NR1D2	TDRKH	MYCBP	IVNS1ABP		FCRL5	MAP6D1	CKAP2L
COMMD2	MLLT11	AGO1	PTGS2		TTC24	VWA5B2	CENPA
MBNL1	VPS45	DDOST	RGS18		MEF2D	SCN10A	RRM2
NMD3	CHD1L	ARHGEF10L	RGS2		PKLR	SCN11A	H2AFX
MRPL47	CD2	DNAJC16	NEK7		RAB13	PLXNB1	HASPIN
FXR1	VANGL1	CASP9	PTPRC		S100A16	ITIH3	TOP2A
TRA2B	TSPAN2	TNFRSF1B	ZNF281		CGN	ERC2	BIRC5
WDR48	PTPN22	ENO1	CAMSAP2		PSMD4	CADPS	TYMS
MAP4	RSBN1	GP5	KIF21B		GABPB2	PRICKLE2	CHAF1A
TREX1	DENND2D	TMPPE	CSRP1		ACP6	ADAMTS9	SPC24
ARIH2OS	KCNA3	WWTR1	ARL8A		FMO5	ATP2B2	KIF22
CCDC14	ATXN7L2	P2RY1	PPP1R12B		TRNAH-GUG_4	C2H3orf20	CDT1
PARP14	S1PR1	C2H3orf80	KDM5B		TENT5C	KALRN
LRRC58	CDC14A	ZMAT3	KLHL12		AP4B1	COL6A1
TIGIT	PLPPR5	DVL3	CYB5R1		MYBPHL	HUNK
NAA50	PTBP2	PLCD1	CHI3L1		GPSM2	SDK1
RETNLB	MTF2	ZNF35	BTG2		RWDD3	ZAN
SIK1	GFI1	CCR1	ZC3H11A		SPATA1	MUC12
ZBTB21	TGFBR3	CCDC12	ZBED6		GADD45A	ELN
TMPRSS2	CDC7	NCKIPSD	MDM4		DNAJC6	ADCY1
MX1	MCOLN2	LAMB2	TMEM81		NFIA	HECW1
MX2	MIGA1	MAPKAPK3	DSTYK		PLPP3	GLI3
C3H21orf91	PIGK	PARP3	NUAK2		ZFYVE9	PDE1C
RBAK	ST6GALNAC3	MITF	RASSF5		BTF3L4	ITPRID1
YWHAG	TYW3	ITGB5	CD46		CDKN2C	CRHR2
TBRG4	PATJ	MYLK	MIR29C		TAL1	COL1A2
GCK	ACOT11	NDUFB4	MIR29B-2		UROD	MAGI2
YAE1	CYB5RL	ARHGAP31	G0S2		BTBD19	FLNC
PHF14	TUT4	PCNT	LPGAT1		PLK3	SMO
MIOS	CC2D1B	MCM3AP	PPP2R5A		SLC6A9	STRIP2
VPS50	BEND5	PFKL	BROX		ERMAP	PLXNA4
MTERF1	ST3GAL3	CBS	TLR5		SVBP	LRGUK
LSM8	HYI	PKNOX1	WDR26		COL8A2	DGKI
NUP205	RIMS3	OLIG2	LBR		TEKT2	MGAM2
PARP12	HPCAL4	TIAM1	SDE2		ZBTB8A	TRPV6
GIMAP6	KIAA0319L	TAF6	COQ8A		BSDC1	DPP6
CALHM6	DLGAP3	SERPINE1	ARF1		EPB41	FRMD1
MAN1A1	LCK	SH2B2	ATF6		CD52	PDE10A
ECHDC1	RAB42	ORAI2	FCGR2B		SH3BGRL3	FNDC1
TNFAIP3	SYTL1	RASA4B	HSPA6		MACO1	LAMA4
ASCC3	ZNF683	TBL2	FCGR2A		RHCE	ROS1
CASP8AP2	EXTL1	CHCHD2	DEDD		CLIC4	LAMA2
IBTK	RCAN3	YKT6	ARHGAP30		STPG1	ARFGEF3
NFKBIE	HNRNPR	SNX10	USF1		CNR2	GRM1
CMTR1	AKR7A2	GNG11	F11R		PITHD1	RIMS1
PSMB8	IFFO2	CD36	CD48		E2F2	LRRC1
HSPA1A	MTOR	PRKAR2B	NCSTN		WNT4	PKHD1
MICB	CTNNBIP1	SND1	COPA		PINK1	PTCHD4
ZNF184	THAP3	COPG2	TAGLN2		PRDM2	LRFN2
SPON2	ACOT7	GSTK1	AIM2		PLEKHG5	DAAM2
HAUS3	CEP104	CNTNAP2	MNDA		TPRG1L	KIF6
HTT	PRDM16	CDK5	ARHGEF11		CCNL2	MDGA1
LYAR	PLCH2	SLC4A2	NTRK1		TAS1R3	ZSCAN31
LCORL	FAAP20	XRCC2	SEMA4A		UBE2J2	SORCS2
PI4K2B	CPTP	INSIG1	ARHGEF2		UBXN7	EVC
ARAP2	SLC4A7	MARCKS	RXFP4		CEP19	LIMCH1
SLC30A9	SATB1	RSPH4A	KHDC4		FAM43A	YIPF7
ATP10D	ASTE1	DCBLD1	RIT1		CCDC50	CNGA1
CXCL10	ESYT3	SMPDL3A	YY1AP1		UTS2B	KDR
GRSF1	ZBTB38	NHSL1	ZBTB7B		OSTN	FAT4
HERC6	HLTF	SASH1	PBXIP1		ST6GAL1	FAM160A1
HERC5	GPR171	ZDHHC14	UBE2Q1		CMTM7	TMEM144
RAP1GDS1	RARRES1	TNFRSF21	IL6R		ZNF860	STOX2
ADH5	TNIK	SLC29A1	GATAD2B		OSBPL10	PLEKHG4B
DNAJB14	MCCC1	TREM2	S100A12		SGO1	ADCY2
AP1AR	MLH1	RAB44	S100A9		RAB5A	DNAH5
METTL14	CX3CR1	CDKN1A	S100A11		PLCL2	MYO10
SEC24D	ZKSCAN7	VPS52	RORC		HACL1	ADAMTS12
BBS7	SACM1L	LSM2	TUFT1		COLQ	EGFLAM
SCLT1	CXCR6	ZNRD1	ZNF687		C2H3orf36	LIFR
NAA15	CCR5	E2F3	PIP5K1A		RYK	MROH2B
SCOC	IP6K2	MBOAT1	TNFAIP8L2		TFDP2	MAP1B
ABCE1	INKA1	LY86	CDC42SE1		PAQR9	ANKRD31
OTUD4	DOCK3	F13A1	C1H1orf56		HPS3	CMYA5
ANXA10	RBM15B	NQO2	PRUNE1		TRIM59	ADGRV1
DDX60	SEMA3G	ATP5ME	ARNT		SLC25A38	LVRN
DDX60L	TNNC1	SH3TC1	CTSS		EIF1B	MEGF10
SPCS3	SUCLG2	S100P	MCL1		ACKR2	P4HA2
AGA	FRMD4B	STX18	ADAMTSL4		KIAA1143	SLC25A48
CYP4V2	PDZRN3	WDR1	PLEKHO1		LIMD1	TRPC7
SLC12A7	ITPR1	CCDC149	HJV		LZTFL1	HTR4
TENT4A	PLXND1	EREG	TXNIP		GPX1	SH3TC2
DROSHA	EFCC1	C5H4orf33	NOTCH2		IFRD2	GRIA1
SUB1	KIAA1257	SETD7	GDAP2		HYAL3	SLIT3
TARS	PLXNA1	SMAD1	CD58		DNAH1	STC2
ZNF131	CFAP100	ARHGAP10	MAB21L3		ARF4	ADAMTS2
NDUFS4	HEG1	FNIP2	SLC22A15		DNASE1L3	OTUD7A
MTREX	HACD2	MFAP3L	TRIM33		MAGI1	RYR3
PIK3R1	POGLUT1	SAP30	PHTF1		KBTBD8	PAK6
UTP15	NEPRO	WWC2	CAPZA1		LRRN1	DUOX2
CETN3	GTPBP8	TRAPPC11	INKA2		TTLL3	FBN1
TTC37	BTLA	C6H5orf22	TMIGD3		EMC3	CGNL1
RIOK2	CD96	SGTB	C1H1orf162		HDAC11	NOX5
WDR36	ZBED2	PDE8B	DRAM2		FBLN2	HCN4
PHAX	CBLB	WDR41	LRIF1		HMCES	CD276
ZCCHC10	CEP97	SCAMP1	CD53		TXNRD3	TMEM266
SMAD5	FILIP1L	LHFPL2	GNAT2		CASR	ARNT2
MATR3	AIRE	CAST	GNAI3		ILDR1	ADAMTSL3
YIPF5	UBASH3A	SLC22A4	SORT1		BOC	AP3B2
LARS	C2CD2	TIFAB	PSRC1		ABHD10	AGBL1
RBM27	PIGP	TGFBI	TMEM167B		DCBLD2	NTRK3
ANXA6	HLCS	SIL1	AKNAD1		BACE2	ACAN
GM2A	SOD1	TMEM173	STXBP3		ITSN1	WDR93
G3BP1	N6AMT1	CSF1R	MFSD14A		ABCC13	KCNH5
DRD1	PDGFA	CCDC69	ARHGAP29		MAD1L1	GALNT16
HNRNPAB	PRKAR1B	ATOX1	GCLM		SNX8	SLC8A3
COPS2	GPER1	LARP1	EVI5		EIF2AK1	TGFB3
RSL24D1	INTS1	NEURL1B	GTF2B		SAP25	NRXN3
RFX7	CHST12	HRH2	PKN2		CLDN15	UNC79
POLR2M	GNA12	TSPAN17	SH3GLB1		PURB	KIF26A
VPS13C	GAL3ST4	DDX41	CTBS		POLM	CEP170B
PML	STAG3	CYFIP1	NEXN		PGAM2	DLGAP2
SCAPER	CLDN4	FMN1	USP33		AMPH	MYOM2
PEAK1	GALNT17	THBS1	ACADM		AQP1	MTUS1
PSMA4	AEBP1	EIF2AK4	SRSF11		HOXA3	ADAM28
ISG20	COA1	CCDC9B	WLS		HOXA2	NEFM
POLG	BBS9	GANC	PDE4B		MPP6	ADRA1A
SUPT16H	PLEKHA8	CAPN3	JAK1		CDCA7L	RBPMS
PSME1	OSBPL3	TNFAIP8L3	MIR101-1		HDAC9	PXDNL
EMC9	GLCCI1	CIAO2A	TTC22		CRPPA	XKR4
IRF9	PON3	MAP2K1	TCEANC2		RBM48	RIMS2
DHRS1	TMEM243	HEXA	TMEM59		CCDC146	COL14A1
NYNRIN	DMTF1	PTPN9	YIPF1		PSMC2	FER1L6
PRPF39	ORC5	CTSH	NRDC		MET	ADCY8
FKBP3	IMMP2L	EFL1	OSBPL9		FAM3C	KCNQ3
DDHD1	CTTNBP2	SLCO3A1	EPS15		IQUB	FAM135B
SOCS4	CALD1	ARHGEF40	MKNK1		WASL	COL22A1
SYNE2	CNOT4	TMX1	RAD54L		UBE2H	ADARB2
AKAP5	TAS2R3	PTGER2	GPBP1L1		BPGM	PROSER2
ZBTB1	EPHB6	NPC2	ATP6V0B		MKRN1	ITGA8
DCAF5	ZNF212	FLVCR2	YBX1		DENND2A	MYO3A
SLC39A9	KRBA1	LGMN	CITED4		KEL	ANKRD30A
TMED10	GIMAP5	SYNE3	SMAP2		AGPAT4	OGDHL
TRIP11	ACTR3B	DLK1	RLF		AK9	CHAT
IFI27	WDR60	ANKRD9	CAP1		SLC22A16	ARHGAP22
DYNC1H1	CCR6	CDC42BPB	FHL3		SLC16A10	FRMPD2
PCM1	MAP3K4	TNFAIP2	CSF3R		TSPYL4	RBP3
THAP1	CEP57L1	ZBTB42	MRPS15		DSE	CDHR1
TGS1	REV3L	CTSB	LSM10		MCM9	ADAMTS14
OTUD6B	FYN	MSR1	STK40		ASF1A	PALD1
RIDA	KIAA0408	PSD3	MAP7D1		ALDH8A1	COL13A1
POLR2K	THEMIS	GFRA2	ADPRHL2		HBS1L	SLC16A9
ANKRD46	SAMD3	DOK2	AGO4		CCDC28A	CYP2C76
EIF3E	REPS1	CLU	TRIM62		ADGRG6	HPSE2
EBAG9	AIG1	KIF13B	RNF19B		UST	PAX2
MRPL13	PEX3	PPP2CB	KPNA6		PLEKHG1	CALHM3
SNTB1	AKAP12	GOLGA7	TMEM39B		SOBP	SORCS3
ATAD2	RTN4IP1	IMPAD1	PUM1		ANKRD6	SORCS1
TSTA3	PREP	STK3	LAPTM5		PNRC1	NRAP
BOP1	RARS2	EXT1	PHACTR4		KCNQ5	HSPA12A
LY6E_1	RWDD2A	ENPP2	SESN2		SMAP1	FGFR2
HSPA14	LCA5	GSDMD	PTAFR		FBXO9	TACC2
YME1L1	MYO6	NAPRT	EYA3		C4H6orf141	BTBD16
CCDC7	CD109	PARP10	XKR8		TDRD6	ARHGAP8
CUL2	ENPP4	PFKP	STX12		POLR1C	SLC5A1
ZNF37A	CLIC5	PLXDC2	WASF2		YIPF3	SEZ6L
ZNF33B	ABCC10	BAMBI	WDTC1		TSPO2	MYO18B
BMS1	PPP2R5D	RASSF4	SLC9A1		PXT1	SPTLC3
SIRT1	TRERF1	GPRIN2	TENT5B		SYNGAP1	PLCB4
IFIT2	UHRF1BP1	SYT15	ZDHHC18		RNF5	EPB41L1
IFIT3	C6orf125	DLG5	PIGV		PPT2	PTPRT
IFIT1	CUTA	ZNF503	ARID1A		TRIM10	SLC13A3
IFIT5	TRIM31	PSAP	RPS6KA1		ZSCAN12	PHACTR3
PCGF5	MAMU-F	LIPA	RSRP1		GMPR	MYT1
HECTD2	GABBR1	FFAR4	IFNLR1		PHACTR1	IQSEC3
MYOF	ZSCAN16	MARVELD1	FUCA1		CDYL	SLC6A12
FRA10AC1	HMGN4	ARMH3	LUZP1		GMDS	AKAP3
CHUK	CMAH	GBF1	USP48		IRF4	GALNT8
NOLC1	ALDH5A1	XPNPEP1	EIF4G3		NSD2	KCNA1
ACSL5	SIRT5	TCF7L2	HP1BP3		DRD5	A2ML1
AFAP1L2	SMIM13	SHTN1	CDA		HS3ST1	LRP6
CUEDC2_1	ERVFRD-1	WDR11	PADI4		LDB2	GRIN2B
LMF2	WRNIP1	TRABD	SPATA21		TLR10	ABCC9
L3MBTL2	MXD4	SREBF2	PLEKHM2		ZAR1	TSPAN11
APOBEC3A	NSG1	SGSM3	CASZ1		LIN54	COL2A1
APOL2	SLC2A9	TMEM184B	PGD		PRKG2	CFAP54
APOL6	CLNK	KCTD17	KIF1B		RUFY3	STAB2
PES1	TBC1D19	HMOX1	UBE4B		ENAM	WSCD2
EWSR1	TMEM156	GAS2L1	PIK3CD		PKD2	NOS1
HIRA	PDS5A	XBP1	SLC25A33		FAM13A	KSR2
USP18	GNPDA2	MN1	H6PD		SNCA	CCDC60
PYGB	NIPAL1	GRK3	RERE		BANK1	DNAH10
RIN2	SEPTIN11	ADA2	KLHL21		INTS12	ADGRD1
ESF1	SHROOM3	CD93	KCNAB2		ANK2	TFCP2L1
SIGLEC1	SPINK2	THBD	TNFRSF14		BBS12	MARCO
SAMHD1	AASDH	XRN2	SKI		MFSD8	KIF5C
ELMO2	KLHL8	SEC23B	GNB1		GYPA	NEB
TP53RK	LEF1	KIF16B	NADK		SH3D19	TBR1
ZBP1	USP53	CRLS1	LMLN		FHDC1	LRP2
MRGBP	SPATA5	C10H20orf27	IQCG		TRIM2	AOX4
HELZ2	JADE1	TM9SF4	SLC51A		FGB	PARD3B
KCNA5	INPP4B	PLAGL2	PCYT1A		GLRB	MAP2
LAG3	PRMT9	POFUT1	PAK2		SNX25	CFAP65
USP5	LRBA	MAPRE1	DLG1		LRP2BP	SPEG
CLEC2B	RBM46	ACSS2	PPP1R2		NKD2	EPHA4
FGFR1OP2	CPE	ERGIC3	ACAP2		ANKRD33B	MROH2A
TWF1	MTRR	MAFB	XXYLT1		ITGA1	SH3BP4
LARP4	OTULINL	CTSA	ATP13A3		RAB3C	COL6A3
STAT2	ANKH	ZNF334	IL1RAP		ENC1	CROCC2
XPOT	SKP2	SPATA2	BCL6		F2RL1	PROM2
CNOT2	OXCT1	RAE1	CMTM6		HOMER1	TMEM182
CEP290	MOCS2	TUBB1	SH3BP5		THBS4	SH3RF3
NEDD1	PDE4D	OGFR	ACPP		ATP6AP1L	NPHP1
NFYB	CWC27	PPDPF	CDV3		SEMA6A	ANKRD36C
OAS1	CENPK	UCKL1	CEP63		ACSL6	DNAH6
OAS3	FOXD1	SAMD10	PIK3CB		SKP1	NRXN1
OAS2	GFM2	VWF	NMNAT3		PAIP2	XDH
OASL	GCNT4	LTBR	RNF7		SLC23A1	GALNT14
DDX51	MTX3	GAPDH	GK5		MZB1	PCARE
ZNF605	MBLAC2	COPS7A	DIPK2A		IK	TOGARAM2
PRPF40A	CAMK4	GPR162	RNF13		RNF14	OTOF
ACVR1C	C6H5orf63	CD163L1	PFN2		PCYOX1L	APOB
IFIH1	KIF3A	CD163	MME		SYNPO	VSNL1
SSB	TXNDC15	CLEC7A	CCNL1		FAXDC2	GREB1
OLA1	KLHL3	CLEC1B	PPM1L		EBF1	SOX11
HNRNPA3	DNAJC18	M6PR	B3GALNT1		RPL26L1	MYT1L
ITGA4	PCDHGB4	EPS8	TERC		ARL10	SYT7
CERKL	PCDHGA12	DERA	SKIL		ZNF354B	LRP4
GLS	PCDH1	MGST1	FNDC3B		ZFP2	EHF
STAT1	PPP2R2B	PDE3A	TBL1XR1		CBY3	SLC6A5
SLC39A10	JAKMIP2	ZNF641	PIK3CA		MIR340	NAV2
HSPE1	SLC26A2	ACVR1B	KLHL24		TRIM7	PTPN5
SPATS2L	PDGFRB	MFSD5	ABCC5		OCA2	ABCC8
FASTKD2	SLC6A7	ERBB3	TMEM41A		MKRN3	PLEKHA7
ACOXL	CAMK2A	CS	SENP2		SPTBN5	DNHD1
POLR1A	ITK	LRP1	DGKG		LRRC57	TENM4
MRPL19	ZBED8	TMCC3	TRANK1		HAUS2	DLG2
MPHOSPH10	PTTG1	LTA4H	LRRFIP2		EPB42	FAT3
TIA1	SH3PXD2B	CMKLR1	DLEC1		SERF2	HEPHL1
ETAA1	SFXN1	GLTP	ACAA1		SHF	GRIK4
CCT4	SIMC1	ATP2A2	MYD88		TRPM7	ROBO3
XPO1	MAPK9	PLBD2	OXSR1		FAM214A	PKNOX2
AHSA2P	ZFP62	P2RX7	CTNNB1		FAM81A	OPCML
VRK2	APBA2	SNRNP35	ZBTB47		CLPX	IGSF9B
LRPPRC	NOP10	NCOR2	HIGD1A		RPLP1	FIBCD1
SRSF7	RASGRP1	TSN	SNRK		TSPAN3	HMCN2
EIF2AK2	FSIP1	UBXN4	ANO10		LINGO1	STXBP1
GPATCH11	BAHD1	ZEB2	ABHD5		TMC3	ADGRD2
SLC4A1AP	PPIP5K1	NFE2L2	C2H3orf86		FSD2	ASTN2
CCDC121	SERINC4	SESTD1	NBEAL2		SEMA4B	PAPPA
SELENOI	EIF3J	NCKAP1	CAMP		FAM174B	TNC
DDX1	MYEF2	TFPI	PFKFB4		ARRDC4	GABBR2
YWHAQ	GNB5	AOX2	USP19		CCNB1IP1	ADAMTSL1
RSAD2	RORA	NDUFS1	USP4		PIP4P1	FREM1
CMPK2	DAPK2	IDH1	IP6K1		RPGRIP1	PTPRD
IRF7	DIS3L	FN1	RBM5		TOX4	TRPM3
INCENP	ULK3	CYP27A1	GNAI2		ABHD4	PCSK5
UBE2L6	MPI	DNPEP	WDR82		NRL	NTRK2
SMTNL1	FAM219B	DES	STAB1		AP4S1	TRPV3
ARL14EP	IMP3	GMPPA	ITIH4		HEATR5A	MYH13
TRIM21	ETFA	HDLBP	PRKCD		CFL2	MYH4
RRM1	ISL2	TBC1D8	DCP1A		FBXO33	MYH1
KCTD14	TBC1D2B	IL1RL1	SLMAP		TRNAK-CUU_5	MYH2
EED	DNAJA4	UGP2	PXK		GPR135	MYH3
ANKRD49	ADAMTS7	FEZ2	ATXN7		PPM1A	PIRT
CCDC82	TMED3	LTBP1	EIF4E3		RHOJ	SHISA6
TMEM123	UBE2Q2L	MPV17	GPR27		SPTB	DNAH9
MSANTD4	KIF7	HADHA	PROK2		PLEKHH1	ARHGAP44
KBTBD3	PLIN1	CD151	RYBP		PIGH	MYO15A
OLFM1	MAN2A2	KCNQ1	EDEM1		PLEKHD1	TMEM132E
GTF3C4	TARSL2	CTTN	MTMR14		PROX2	ITGA3
FNBP1	SALL2	IGHMBP2	TADA3		EML5	SRCIN1
TOR1B	SLC22A17	YIF1A	ARPC4		RPS6KA5	ACE
NUP188	REC8	FIBP	ATG7		GLRX5	ABCA8
ZNF618	TSSK4	CFL1	MKRN2		BDKRB2	MGAT5B
ECPAS	CMA1	CAPN1	RAF1		TEX22	ATP12A
RNF20	GZMH	NAALADL1	IQSEC1		BLK	DCLK1
TRIM14	GZMB	PLCB3	TMEM43		FAM167A	FREM2
TDRD7	STXBP6	DAGLA	XPC		PRAG1	SOX21
CHMP5	COCH	PTGDR2	SLC6A6		DLC1	UGGT2
DDX58	RALGAPA1	DTX4	NR2C2		XPO7	MYO16
ACO1	SEC23A	CTNND1	TMCC1		DMTN	ONECUT2
CD274	SAV1	LDLRAD3	RAB7A		EGR3	SLC14A2
UBQLN1	PTGDR	PRRG4	ABTB1		BNIP3L	DSG2
ZNF510	DACT1	TMEM86A	PODXL2		NUGGC	ZNF521
RABEP1	PRKCH	SBF2	OSBPL11		PNOC	LAMA1
XAF1	ZBTB25	CAVIN3	PDIA5		WRN	LRRC30
ELP5	GPHN	LAMTOR1	HSPBAP1		FGFR1	MTCL1
CHRNB1	ACOT2	ANAPC15	KPNA1		MIR486	PIEZO2
MAP2K4	ZC2HC1C	P2RY2	HCLS1		TRNAA-AGC_18	DOCK6
COPS3	ALKBH1	ACER3	GSK3B		SLCO5A1	ZNF563
PIPOX	TDP1	NDUFC2	ADPRH		PI15	MAST1
SLFN5	CALM1	PRCP	ATP6V1A		CA1	ZNF536
TRIM25	TC2N	CTSC	SLC35A5		CA2	WDR87
MED1	DICER1	CASP5	ATG3		DECR1	MYBPC2
DHX58	VRK1	RAB39A	NFKBIZ		PLEKHF2	PEG3
RUNDC1	EVL	FDX1	TBC1D23		TSPYL5	GRIN2A
TACO1	PPP1R13B	ESAM	GBE1		RNF19A	ABCC12
FTSJ3	GPR132	SLC37A2	DIP2A		PKHD1L1	GOLGA6L2
MRPS7	BRF1	ST14	SLC19A1		TBC1D31	SLC6A2
LGALS3BP	BTBD6	MAN1B1	PTTG1IP		ZFAT	CNGB1
RNF213	INTS10	UAP1L1	TRPM2		PTP4A3	NRN1L
BAHCC1	SLC39A14	MAMDC4	LCA5L		MAF1	PMFBP1
MICU2	SORBS3	CARD9	KCNJ15		ANKRD16	HYDIN
POLR1D	ZNF395	SLC2A6	DYRK1A		USP6NL	ADAMTS18
N4BP2L2	DUSP4	TOR1A	MORC3		PRPF18	ATP2C2
PDS5B	GTF2E2	DNM1	DOP1B		FRMD4A	FOXL1
UFM1	AP3M2	NAIF1	RUNX1		CUBN	DGKK
EPSTI1	TOX	FAM129B	SON		TRDMT1	NEXMIF
FAM216B	GGH	PTGS1	IFNAR1		WAC	HS6ST2
LACC1	PREX2	ALAD	IFNAR2		DEPP1
RB1	STAU2	SUSD1	SYNJ1		2021-03-08
ALG11	SNX16	KLF4	BACH1		NCOA4
UTP14C	PTDSS1	TBC1D2	APP		TMEM273
TDRD3	OSR2	MOB3B	TTYH3		ADIRF
RNF219	SLC25A32	CNTLN	WIPI2		LDB3
CUL4A	TAF2	PDCD1LG2	TNRC18		PRXL2A
ZCCHC2	FBXO32	VLDLR	ACTB		ANAPC16
LMAN1	TSNARE1	ALDH1A1	ZNF316		DNA2
CXXC1	JRK	TRPM6	ZNF853		CTNNA3
SLC39A6	LYNX1	NINJ1	RAC1		CCDC6
SS18	TOP1MT	NXN	LMTK2		ACTA2
RMC1	DIP2C	SGSM2	BRI3		2021-03-05
MIB1	PRKCQ	CLUH	BAIAP2L1		BLNK
ESCO1	GATA3	CTNS	ARPC1B		ZDHHC16
ANKRD12	SEPHS1	TAX1BP3	ZNF394		ZFYVE27
PTBP1	DNAJC1	ZMYND15	ZNF655		NPM3
AKAP8L	BMI1	VMO1	ZSCAN25		DCLRE1A
BST2	MTPAP	GLTPD2	CYP3A7		NHLRC2
URI1	RASGEF1A	KIF1C	PILRA		FAM204A
ZNF146	ZNF32	TNFSF13	MEPCE		ZRANB1
ZNF790	CCSER2	CD68	PPP1R35		UROS
ZNF420	KAT6B	KCNAB3	C3H7orf61		BCCIP
TGFB1	CFAP70	TRAPPC1	TSC22D4		GRAMD4
ZNF234	UNC5B	ZSWIM7	LRCH4		TRMU
EML2	TET1	NT5M	FBXO24		SMDT1
PPFIA3	ANK3	SMCR8	GNB2		TNFRSF13C
ZNF551	SLC35G1	SLC46A1	SLC12A9		RBX1
TBL3	SORBS1	PIGS	SRRT		DNAJB7
UQCRC2	MMS19	RSKR	CUX1		PICK1
ADCY7	SFRP5	KIAA0100	HIP1		ELFN2
NUDT21	DNMBP	ADAP2	LAT2		MPST
PLLP	HIF1AN	PSMD11	RFC2		RBFOX2
CCL22	CNNM2	VMP1	NCF1		FBXO7
PDP2	TAF5	CLTC	TPST1		TCN2
DDX19A	CALHM2	EPX	UPP1		ASCC2
AARS	PLEKHA1	ABCC3	TNS3		ZDHHC8
KARS	BUB3	ABI3	CCM2		TANGO2
MVD	EDRF1	SP6	DBNL		MICAL3
DYNLT3	ADAM12	ARHGAP23	GPR141		SYNDIG1
BCOR	KNDC1	COASY	ELMO1		PSMF1
MAGED2	HDAC10	VAT1	AOAH		BCL2L1
UBQLN2	ALG12	ITGA2B	EEPD1		DYNLRB1
PBDC1	PKDREJ	ITGB3	NT5C3A		ROMO1
ATRX	ATXN10	KCNJ2	KBTBD2		TGIF2
CHM	FAM118A	TTYH2	NOD1		SOGA1
RPA4	PHF21B	CD300C	MTURN		TOX2
ARMCX1	SCUBE1	CD300H	CREB5		PKIG
RBM41	RRP7A	CD300E	JAZF1		PABPC1L
NXT2	TOB2	NAT9	CCDC126		CD40
SLC25A5	ADSL	TMEM104	TRA2A		EYA2
HPRT1	GRAP2	GALK1	IGF2BP3		RBM38
HTATSF1	MIEF1	UNC13D	SNX13		PMEPA1
	ANKRD54	GAA	SAMD9L		APCDD1L
	IL2RB	P4HB	FZD1		TULP3
	PIK3IP1	PCDH17	CDK14		ANO2
	SELENOM	TMTC4	STEAP4		ING4
	SMTN	RAB20	SRI		GABARAPL1
	SEC14L2	LAMP1	SLC25A40		KLRF2
	NIPSNAP1	CNDP2	RUNDC3B		AICDA
	KREMEN1	DOK6	HGF		ART4
	CRYBB3	PSTPIP2	GNAI1		ERP27
	GSTT1	OSBPL1A	RSBN1L		PDE6H
	CABIN1	EMILIN2	PTPN12		SOX5
	LRRC75B	EPB41L3	GSAP		BCAT1
	BCR	NDUFV2	FGL2		CASC1
	YPEL1	AZU1	ARMC10		BHLHE41
	RTL10	GNA11	KMT2E		SSPN
	CDC25B	MYDGF	SRPK2		FAR2
	ATRN	NDUFA11	NAMPT		DENND5B
	SNPH	PCP2	PIK3CG		ABCD2
	SOX12	P2RY11	HBP1		MUC19
	NOL4L	ZNF44	SLC26A4		SLC48A1
	CEP250	SMIM7	IFRD1		METTL7A
	DSN1	IFI30	BMT2		PCBP2
	RBL1	LRRC25	ING3		CALCOCO1
	BLCAP	SCN1B	ARF5		HOXC4
	PLCG1	KCNK6	LRRC4		TESPA1
	CHD6	PAK4	TSPAN33		C11H12orf66
	UBE2V1	IGFL4	NRF1		POC1B
	MOCS3	PPP5C	MKLN1		NUDT4
	NFATC2	PTGIR	TMEM140		FGD6
	ZFP64	AP2S1	CYREN		SCYL2
	SLCO4A1	TSKS	MTPN		SLC41A2
	YTHDF1	CD33	TRIM24		TCTN1
	STMN3	VSTM1	ZC3HAV1		BRAP
	RTEL1	LILRA4	HIPK2		HECTD4
	SLC2A4RG	LILRA1	TBXAS1		HRK
	CCND2	LILRB1	BRAF		TESC
	MRPL51	LILRA6	AGK		PSMD9
	LPAR5	TMEM150B	KIAA1147		BCL7A
	PTMS	FAM234A	MGAM		KNTC1
	CD4	MLST8	FAM131B		HIP1R
	ENO2	ROGDI	ZYX		TMEM132B
	CLSTN3	SEC14L5	OR2A1		GYPC
	PEX5	NAGPA	ARHGEF5		NOSTRIN
	KLRC1	ABCC1	TPK1		FAM171B
	KLRD1	ITPRIPL2	ZNF467		FLACC1
	CLEC12A	SPNS1	CHPF2		TRAK2
	KLRG1	ZNF629	GALNT11		STRADB
	PHC1	MT1M	KMT2C		SPAG16
	TAS2R46	NUP93	RBM33		VWC2L
	PLEKHA5	SLC38A7	DNAJB6		RHBDD1
	ST8SIA1	CMTM2	RNASET2		COL4A4
	TMEM117	CMTM3	RPS6KA2		SPHKAP
	SLC38A1	ZFHX3	IGF2R		ARMC9
	KANSL2	ZNRF1	WTAP		SAG
	CACNB3	CENPBD1	SOD2		ACKR3
	POU6F1	ARHGAP6	TAGAP		PER2
	GPR84	TIMP1	RSPH3		GPAT2
	ESYT1	CFP	OSTM1		AFF3
	PAN2	KCND1	SNX3		LIMS1
	GPR182	IQSEC2	SMPD2		EIF2AK3
	ZBTB39	RTL5	ZBTB24		ADD2
	DTX3	PGK1	CDC40		C13H2orf42
	AGAP2	PLXNB3	CDK19		BCL11A
	2021-03-09		AMD1		RASGRP3
	DYRK2		CEP85L		YPEL5
	CPSF6		PLN		HADHB
	LRRC10		SERINC1		GAREM2
	PHLDA1		RNF146		EFR3B
	TMTC2		ARHGAP18		GEN1
	NTN4		EYA4		ACP1
	CHPT1		SGK1		NLRP6
	NT5DC3		MAP3K5		PNPLA2
	C11H12orf73		HECA		BRSK2
	C11H12orf75		STX11		TNNT3
	RIC8B		RAB32		CLCF1
	CRY1		STXBP5		PC
	USP30		TAB2		SPTBN2
	ANAPC7		MYCT1		CCS
	MAPKAPK5		IPCEF1		BANF1
	RHOF		SERAC1		FAU
	STX2		TULP4		BSCL2
	ZNF26		SYTL3		RAB3IL1
	ZNF891		EZR		TMEM138
	HS6ST1		CRYBG1		TKFC
	EPB41L5		PRDM1		MS4A1
	PTPN4		USP45		YPEL4
	TMEM177		BACH2		SLC43A1
	R3HDM1		RRAGD		HARBI1
	NR4A2		UBE2J1		TSPAN18
	DPP4		RNGTT		ELF5
	TTC21B		AKIRIN2		CAT
	STK39		ZNF292		TSG101
	GORASP2		TBX18		SWAP70
	METTL8		CEP162		PPFIBP2
	ANKAR		CYB5R4		PGM2L1
	STAT4		TMEM30A		UVRAG
	NBEAL1		CGAS		RAB30
	ABI2		OGFRL1		NAALAD2
	CD28		LMBRD1		MMP3
	CTLA4		ADGRB3		EXPH5
	CHPF		PTP4A1		POU2AF1
	FARSB		ICK		SIK2
	GPR55		SLC25A27		DSCAML1
	NMUR1		CDC5L		CXCR5
	COPS7B		RSPH9		HMBS
	TRPM8		GNMT		ARHGEF12
	ARL4C		CNPY3		TBCEL
	UBE2F		BICRAL		TECTA
	RTP5		UBR2		GRAMD1B
	ANKRD39		CCND3		CCDC15
	SEMA4C		MED20		NSMF
	REV1		USP49		GPSM1
	RFX8		TFEB		CCDC187
	TGFBRAP1		TREM1		UBAC1
	EDAR		TREML4		VAV2
	CD8A		TREML2		PLPP7
	C13H2orf81		NFYA		SH3GLB2
	ALMS1		OARD1		ZER1
	EXOC6B		APOBEC2		PIP5KL1
	SLC1A4		ZFAND3		STRBP
	EML4		PIM1		FBXW2
	ARHGEF33		FGD2		CDC26
	DHX57		MTCH1		AKAP2
	GALM		PI16		CTNNAL1
	HNRNPLL		C4H6orf89		NIPSNAP3B
	NDUFAF7		CPNE5		HEMGN
	LBH		KCTD20		TRMO
	CLIP4		BRPF3		TSTD2
	CGREF1		MAPK13		TMOD1
	KIF3C		MAPK14		PAX5
	DTNB		SLC26A8		CD72
	DNMT3A		SRPK1		DCAF12
	GDF7		FKBP5		GLIS3
	WDR35		ANKS1A		PIP5K1B
	NBAS		NUDT3		ZFAND5
	LPIN1		SMIM29		TLE1
	PQLC3		PHF1		GKAP1
	GATD1		TAPBP		C15H9orf153
	CHID1		RGL2		AUH
	DUSP8		SLC39A7		SERPINF1
	OSBPL5		RXRB		P2RX5
	ZNF195		MAMU-DPA		ITGAE
	LRP5		BRD2		ATP2A3
	PTPRCAP		MAMU-DMB		PSMB6
	TBC1D10C		PSMB9		SLC25A11
	ACTN3		TAP1		ZNF232
	LTBP3		NOTCH4		C1QBP
	CATSPERZ		GPSM3		WSCD1
	NAA40		PBX2		EIF5A
	FADS3		AGER		UBB
	TMEM216		AGPAT1		CENPV
	PGA4		ATF6B		TNFRSF13B
	CD5		ABHD16A		SPECC1
	CD6		BAG6		CCDC144NL
	MADD		PRRC2A		VTN
	ACP2		NCR3		SLFN14
	ALX4		LST1		PPM1E
	EXT2		LTB		TEX14
	PRR5L		NRM		TOB1
	TCP11L1		PPP1R18		MRPL27
	ELP4		PPP1R10		TBKBP1
	PDE3B		MAMU-A3		EIF1
	RRAS2		MAMU-AG		WNK4
	AKIP1		PGBD1		ARL4D
	RIC3		BTN2A1		CD300LG
	APBB1		BTN3A3		LSM12
	HBG2		BTN3A1		SLC4A1
	MRPL48		BTN2A2		RUNDC3A
	CCDC89		HIST1H2AC		SLC25A39
	SYTL2		HIST1H1T		FZD2
	TMEM135		RIPOR2		MAP3K14
	SMCO4		KIF13A		MYL4
	PANX1		NUP153		CD79B
	IL18		FAM8A1		DNAI2
	TTC12		ATXN1		UBALD2
	RNF214		MYLIP		UBE2O
	BACE1		JARID2		C16H17orf99
	CEP164		RANBP9		FN3KRP
	CD3E		HIVEP1		PSPC1
	CD3D		TMEM170B		LHFPL6
	CD3G		BMP6		TPT1
	SLC37A4		SERPINB1		CAB39L
	USP2		MAEA		SETDB2
	CRTAM		TACC3		CNMD
	ZNF202		SH3BP2		NDFIP2
	PATE2		GRK4		RAP2A
	ETS1		TADA2B		ITGBL1
	NCAPD3		TBC1D14		FGF14
	THYN1		KIAA0232		PROZ
	EHMT1		WFS1		DCUN1D2
	NOXA1		ZBTB49		NFATC1
	TPRN		BOD1L1		RNF152
	CCDC183		FBXL5		CDH20
	INPP5E		RBPJ		ZNF532
	CAMSAP1		RELL1		NEDD4L
	KCNT1		PGM2		ATP8B1
	RALGDS		TBC1D1		FECH
	ENDOG		PTTG2		SLC14A1
	SLC27A4		TLR1		ZNF396
	COQ4		SMIM14		KLHL14
	FAM102A		N4BP2		DSC3
	ST6GALNAC6		TEC		CDH2
	TTLL11		FRYL		RIOK3
	RGS3		GPAT3		DLGAP1
	ZFP37		HELQ		TWSG1
	POLR1E		PLAC8		BSG
	GALT		HNRNPD		HCN2
	MTAP		PRDM8		R3HDM4
	FOCAD		ANTXR2		POLR2E
	MLLT3		ANXA3		STK11
	SNAPC3		CCNG2		C19H19orf24
	ERMP1		PARM1		TCF3
	SPATA6L		MTHFD2L		ONECUT3
	PLPP6		CXCL8		SCAMP4
	PGM5		ANKRD17		MKNK2
	CEMIP2		YTHDC1		SF3A2
	VPS13A		REST		OAZ1
	KIF27		HOPX		TMPRSS9
	NAA35		CEP135		GNG7
	ZNF782		TMEM165		C19H19orf71
	HABP4		CHIC2		ATCAY
	METTL16		AFF1		UBXN6
	RPAIN		HERC3		TNFAIP8L1
	SLC16A11		PDLIM5		ARRDC5
	ACAP1		DAPP1		ICAM4
	TP53		PPP3CA		WDR83OS
	CHD3		SLC39A8		PRDX2
	CNTROB		NFKB1		KLF1
	KRBA2		MANBA		NFIX
	STX8		UBE2D3		CCDC130
	ZNF286A		CENPE		CLEC17A
	TTC19		TET2		ZNF333
	ALKBH5		HADH		CYP4F22
	TMEM97		ALPK1		BABAM1
	FAM222B		KIAA1109		PLVAP
	ABHD15		SLC7A11		FAM129C
	GIT1		NOCT		FKBP8
	LIG3		ELF2		UBA52
	CCL5		MAML3		SLC7A9
	RDM1		GAB1		KIAA0355
	LYZL6		FBXW7		CD22
	TADA2A		TMEM154		ZBTB32
	PIGW		TMEM131L		NFKBID
	TRIM37		TLR2		ZNF607
	AKAP1		RNF175		PSMC4
	NOG		PDGFC		RAB4B
	MMD		2021-03-01		CD79A
	PDK2		KLHL2		DEDD2
	FAM117A		GALNT7		ZNF526
	SKAP1		IRF2		ZNF155
	SCRN2		CASP3		ZNF285
	OSBPL7		ACSL1		FTL
	TCAP		SDHA		PIH1D1
	ORMDL3		PDCD6		NOSIP
	CCR7		2021-03-06		JOSD2
	KRTAP29-1		ROPN1L		SIGLEC12
	NT5C3B		BASP1		SIGLEC6
	RETREG3		GOLPH3		ZNF175
	AOC2		RICTOR		RPS9
	DCAKD		FYB1		TNNI3
	MAPT		TTC33		ZNF835
	MRC2		EMB		DUXA
	RGS9		PARP8		ZNF264
	PRKCA		SNX18		ZNF418
	PITPNC1		GPBP1		ZNF135
	AMZ2		ZSWIM6		NPRL3
	SLC16A6		ERBIN		HBZ
	MAP2K6		CD180		HBM
	JPT1		CCDC125		HBA
	SUMO2		NAIP		HBA1
	MIF4GD		BDP1		CCDC154
	TSEN54		TNPO1		C20H16orf90
	LLGL2		FCHO2		C20H16orf96
	SMIM5		HMGCR		UBALD1
	EVPL		COL4A3BP		ATF7IP2
	PRPSAP1		ZFYVE16		CLEC16A
	USP36		TMEM167A		SNN
	RPTOR		XRCC4		GSPT1
	MRPL12		VCAN		GDE1
	B3GNTL1		MEF2C		UMOD
	XPO4		MCTP1		ACSM3
	EEF1AKMT1		GLRX		CD19
	PARP4		LNPEP		RABEP2
	MAB21L1		CHD1		AHSP
	DNAJC15		ST8SIA4		NETO2
	KLF12		PJA2		ZNF423
	SLAIN1		APC		CHD9
	RBM26		REEP5		CMTM1
	SPRY2		DCP2		GFOD2
	GPR183		MCC		RANBP10
	CHAMP1		TICAM2		PDF
	TSHZ1		TNFAIP8		TERF2
	ZADH2		HSD17B4		PHLPP2
	CYB5A		SNX2		TMEM231
	TIMM21		SNX24		GABARAPL2
	RTTN		CEP120		ADAT1
	CD226		ZNF608		CENPN
	C18H18orf54		RAPGEF6		C20H16orf74
	MEX3C		FNIP1		JPH3
	SMAD7		IRF1		SLC7A5
	SMAD2		AFF4		ZFPM1
	KIAA1328		PPP2CA		CBFA2T3
	RNF125		UBE2B		ZNF778
	L3MBTL4		CDKN2AIPNL		TRAPPC2
	CEP192		H2AFY		OFD1
	PLPP2		FAM13B		TXLNG
	PRSS57		FAM53C		SCML2
	C19H19orf25		KDM3B		MAP7D2
	TLE5		CYSTM1		EIF1AX
	TBXA2R		SRA1		APOO
	APBA3		APBB3		DMD
	MATK		DIAPH1		XK
	PIAS4		ARAP3		EFHC2
	TMIGD2		DELE1		DIPK2B
	PLIN3		PCDH12		JADE3
	RANBP3		ARHGAP26		CDK16
	ZNF557		FBXO38		ALAS2
	ADAMTS10		CSNK1A1		STARD8
	S1PR5		DCTN4		FAM155B
	DHPS		SMIM3		FOXO4
	IL27RA		TNIP1		RPS4X
	RASAL3		SAP30L		PHKA1
	FAM32A		CNOT8		NOX1
	DDA1		HAVCR2		XKRX
	IL12RB1		NIPAL4		BEX2
	SSBP4		ADAM19		ATG4A
	CRTC1		CLINT1		COL4A6
	SUGP2		RNF145		COL4A5
	SLC25A42		UBLCP1		SMIM10L2A
	PBX4		CCNJL		CETN2
	ZNF682		SLU7		CLIC2
	PLEKHF1		DOCK2
	PDCD2L		LCP2
	ZNF302		STK10
	ZNF30		DUSP1
	SDHAF1		ATP6V0E1
	POLR2I		CREBRF
	ZFP82		CPEB4
	ZNF383		HK3
	SIPA1L3		UIMC1
	PLEKHG2		RAB24
	C19H19orf47		PRELID1
	EGLN2		RGS14
	ATP1A3		GRK6
	ZNF576		PDLIM7
	ZNF428		DOK3
	SLC1A5		FAM193B
	ZNF541		N4BP3
	ZNF114		CLK4
	DBP		RUFY1
	LIN7B		MAML1
	FLT3LG		SQSTM1
	ZNF473		RNF130
	ZNF331		NIPA2
	ZNF581		KLF13
	ZNF544		MTMR10
	KIR3DH		KATNBL1
	SNRNP25		SLC12A6
	RHBDF1		AQR
	HBQ1		PLCB2
	RAB11FIP3		IVD
	PTX4		CHP1
	TMEM204		MAPKBP1
	IGFALS		TMEM87A
	NAA60		ZNF106
	NLRC3		SNAP23
	ADCY9		SPG11
	ABAT		PATL2
	MRTFB		SQOR
	BFAR		ATP8B4
	CDR2		USP8
	EARS2		AP4E1
	IL21R		DMXL2
	LAT		RAB27A
	TAOK2		CCPG1
	SPN		PIGB
	ZNF689		MIR628
	GPT2		AQP9
	FTO		MINDY2
	ADGRG1		GCNT3
	ZNF319		BNIP2
	NFATC3		LACTB
	SLC7A6		APH1B
	WDR59		HERC1
	CHST6		ZNF609
	TERF2IP		PLEKHO2
	FBXO31		PDCD7
	ZCCHC14		SLC24A1
	PLCXD1		DENND4A
	RBBP7		RAB11A
	RPS6KA3		MEGF11
	PDK3		PIAS1
	LANCL3		ANP32A
	FOXP3		PAQR5
	PPP1R3F		TLE3
	MAGEH1		PKM
	SPIN3		CELF6
	ZXDB		ARIH1
	ZC3H12B		BBS4
	PJA1		ADPGK
	IL2RG		REC114
	CXCR3		SEMA7A
	UPRT		UBL7
	P2RY10		ARID3B
	ITM2A		CLK3
	GPRASP2		C7H15orf39
	SLC25A53		PSTPIP1
	FRMPD3		IREB2
	PRPS1		BCL2A1
	SH2D1A		ZFAND6
	TENM1		IL16
	ZNF75D		HDGFL3
	MTMR1		TM6SF1
	ZNF275		ALPK3
	HAUS7		ZSCAN2
	PDZD4		AKAP13
	UBL4A		ABHD2
	DDX3Y		AP3S2
	CYorf15A		ZNF710
	CYHYorf15B		NGRN
	EIF1AY		IQGAP1
	RPS4Y2		S100A11_1
			FURIN
			FES
			CHD2
			MCTP2
			IGF1R
			LRRC28
			LRRK1
			CHSY1
			TEP1
			PNP
			HNRNPC
			CHD8
			LRP10
			REM2
			C7H14orf93
			ACIN1
			TM9SF1
			GMPR2
			LTB4R
			ADCY4
			RIPK3
			KHNYN
			BAZ1A
			SRP54
			NFKBIA
			TRAPPC6B
			MIA2
			VCPKMT
			SOS2
			NIN
			PYGL
			GNG2
			ERO1A
			PELI2
			EXOC5
			ACTR10
			PCNX4
			DHRS7
			HIF1A
			PLEKHG3
			RAB15
			ARG2
			ZFYVE26
			RAD51B
			SUSD6
			ZFYVE1
			PSEN1
			PAPLN
			NUMB
			FOS
			JDP2
			GPATCH2L
			NOXRED1
			GPR65
			FOXN3
			TTC7B
			RIN3
			ITPK1
			MOAP1
			BTBD7
			SERPINA1
			ATG2B
			HHIPL1
			SLC25A29
			WARS
			MOK
			RCOR1
			RTD1C
			RTD1A
			RTD1B
			DEFA1B
			MNP2
			MSRA
			TNKS
			PPP1R3B
			ATP6V1B2
			TNFRSF10C
			TNFRSF10A
			SLC25A37
			DOCK5
			GNRH1
			EXTL3
			SARAF
			GSR
			UNC5D
			RAB11FIP1
			NSD3
			LETM2
			PLEKHA2
			HTRA4
			ADAM9
			IDO1
			GPAT4
			KAT6A
			RB1CC1
			LYN
			UBXN2B
			NSMAF
			VCPIP1
			ARFGEF1
			NCOA2
			UBE2W
			LY96
			PAG1
			OSGIN2
			TP53INP1
			SPAG1
			YWHAZ
			UBR5
			AZIN1
			ATP6V1C1
			RAD21
			SAMD12
			DERL1
			FAM91A1
			ZNF572
			GSDMC
			ASAP1
			TMEM71
			PHF20L1
			TG
			SLA
			NDRG1
			AGO2
			DENND3
			SLC45A4
			DGAT1
			KLF6
			PFKFB3
			ITIH2
			KIN
			CELF2
			UPF2
			NUDT5
			CDC123
			BEND7
			STAM
			ABI1
			MPP7
			MIR604
			CSGALNACT2
			WDFY4
			WAPL
			ANXA11
			ZMIZ1
			SAMD8
			ADK
			VCL
			PLAU
			ZSWIM8
			P4HA1
			MCU
			MICU1
			VSIR
			C9H10orf105
			SLC29A3
			SGPL1
			SRGN
			SLC25A16
			REEP3
			JMJD1C
			ARID5B
			IPMK
			SGMS1
			PTEN
			TNKS2
			HHEX
			LCOR
			ARHGAP19
			FRAT1
			FRAT2
			RRP12
			PGAM1
			UBTD1
			CUTC
			OGA
			ACTR1A
			TRIM8
			WBP1L
			CYP17A1
			NT5C2
			STN1
			SLK
			ITPRIP
			ADD3
			DUSP5
			SHOC2
			ZDHHC6
			ATRNL1
			PDZD8
			CACUL1
			IKZF5
			CHST15
			OAT
			PTPRE
			PWWP2B
			ADAM8
			PLXNB2
			PIM3
			ZBED4
			CERK
			CELSR1
			RTL6
			PACSIN2
			A4GALT
			POLDIP3
			NFAM1
			EP300
			MRTFA
			TNRC6B
			CBX7
			KDELR3
			PLA2G6
			CYTH4
			CSF2RB
			NCF4
			CACNG2
			MYH9
			TOM1
			PRR14L
			PISD
			LIMK2
			RNF185
			OSM
			MTMR3
			AP1B1
			PPM1F
			MAPK1
			CRKL
			AIFM3
			SEPTIN5
			CLTCL1
			DGCR2
			TUBA8
			BID
			BCL2L13
			TMEM121B
			IL17RA
			APMAP
			CRNKL1
			MGME1
			DSTN
			BTBD3
			GPCPD1
			CDS2
			RASSF2
			RNF24
			MIR103-2
			AP5S1
			STK35
			SIRPB2
			FKBP1A
			ANGPT4
			TBC1D20
			RBCK1
			CCM2L
			HCK
			ASXL1
			ITCH
			MAP1LC3A
			TP53INP2
			C10H20orf24
			BPI
			TOP1
			L3MBTL1
			OSER1
			TTPAL
			SERINC3
			STK4
			KCNS1
			SYS1
			PCIF1
			ZNF335
			MMP9
			ZMYND8
			NCOA3
			SULF2
			PREX1
			STAU1
			ZNFX1
			B4GALT5
			SLC9A8
			RNF114
			PTPN1
			ZNF217
			CASS4
			RTF2
			FAM217B
			PPP1R3D
			CDH26
			MTG2
			OSBPL2
			LAMA5
			ABHD16B
			TPD52L2
			DNAJC5
			RGS19
			OPRL1
			PCMTD2
			KDM5A
			WNK1
			PLEKHG6
			TNFRSF1A
			CHD4
			PTPN6
			OLR1
			CLEC4E
			CLEC4A
			NECAP1
			SLC2A3
			ETV6
			CDKN1B
			ATF7IP
			PLBD1
			ITPR2
			TM7SF3
			STK38L
			KLHL42
			IPO8
			AMN1
			FGD4
			LRRK2
			ARID2
			ENDOU
			VDR
			KMT2D
			TMBIM6
			DIP2B
			ATF1
			DAZAP2
			BIN2
			SOAT2
			CSAD
			RARG
			SP1
			PRR13
			NFE2
			ITGA5
			NCKAP1L
			DNAJC14
			RAB5B
			MYL6
			BAZ2A
			STAT6
			STAC3
			ARHGAP9
			DDIT3
			MIR616
			MBD6
			CTDSP2
			USP15
			MON2
			PPM1H
			RASSF3
			TMBIM4
			IRAK3
			HELB
			SLC35E3
			MDM2
			RAB21
			GLIPR1
			OSBPL8
			PPP1R12A
			DUSP6
			ATP2B1
			BTG1
			HAL
			ELK3
			IKBIP
			APAF1
			UHRF1BP1L
			DRAM1
			TXNRD1
			EID3
			CHST11
			WASHC4
			CKAP4
			TCP11L2
			SELPLG
			CORO1C
			ANKRD13A
			ARPC3
			RAD9B
			PPTC7
			HVCN1
			ATXN2
			TRAFD1
			MED13L
			PXN
			UNC119B
			CAMKK2
			RNF34
			SETD1B
			HPD
			MLXIP
			CLIP1
			ZCCHC8
			VPS37B
			RILPL2
			UBC
			GLT1D1
			ULK1
			CHFR
			SMPD4
			FAM168B
			PLEKHB2
			AMMECR1L
			POLR2D
			WDR33
			IWS1
			MAP3K2
			INHBB
			RALB
			TMEM185B
			CCDC93
			ACTR3
			RAB3GAP1
			CXCR4
			KYNU
			GTDC1
			MMADHC
			TNFAIP6
			ARL6IP6
			BAZ2B
			CD302
			LY75
			RBMS1
			TANK
			GCA
			GALNT3
			DHRS9
			CYBRD1
			SP3
			WIPF1
			ITPRID2
			SLC40A1
			NABP1
			STK17B
			HECW2
			ANKRD44
			CLK1
			FAM126B
			CASP8
			BMPR2
			INO80D
			KLF7
			CREB1
			PLEKHM3
			PECR
			XRCC5
			CXCR2
			ARPC2
			GPBAR1
			TMBIM1
			SLC11A1
			CNPPD1
			RETREG2
			SERPINE2
			CUL3
			DAW1
			TRIP12
			CAB39
			DGKD
			LRRFIP1
			HDAC4
			CAPN10
			DUSP2
			TMEM127
			TMEM131
			MITD1
			RNF149
			MAP4K4
			IL1R2
			IL1R1
			NCK2
			IL1B
			PSD4
			RNF103
			CHMP3
			KDM3A
			ST3GAL5
			GGCX
			CAPG
			TGOLN2
			KCMF1
			HK2
			DOK1
			HTRA2
			MOB1A
			TET3
			DUSP11
			DYSF
			ZNF638
			ANKRD53
			TGFA
			MXD1
			ARHGAP25
			PLEK
			PPP3R1
			MEIS1
			ACTR2
			PELI1
			B3GNT2
			USP34
			PAPOLG
			CFAP36
			RTN4
			PPP1R21
			FBXO11
			PPM1B
			ZFP36L2
			OXER1
			CDC42EP3
			QPCT
			YIPF4
			SPAST
			FOSL2
			BABAM2
			ASXL2
			NCOA1
			ITSN2
			ATAD2B
			RHOB
			FAM49A
			ADAM17
			RNASEH1
			PSMD13
			TALDO1
			IFITM10
			CTSD
			LSP1
			C14H11orf21
			TSPAN32
			PPFIA1
			KMT5B
			CHKA
			ANKRD13D
			GRK2
			KDM2A
			AP5B1
			SIPA1
			MAP3K11
			KCNK7
			FRMD8
			CDC42EP2
			SYVN1
			ATG2A
			EHD1
			MAP4K2
			SF1
			PYGM
			PRDX5
			TRPT1
			MARK2
			RTN3
			FTH1
			VPS37C
			STX3
			PTPRJ
			AGBL2
			MTCH2
			CELF1
			SPI1
			MYBPC3
			F2
			ATG13
			PHF21A
			TP53I11
			CD82
			TRAF6
			ABTB2
			LMO2
			CD59
			ZDHHC13
			SPTY2D1
			ARNTL
			EIF4G2
			RNF141
			TMEM41B
			DENND5A
			TUB
			TAF10
			ILK
			TRIM22
			TRIM5
			TRIM34
			RHOG
			PGAP2
			NUP98
			ARAP1
			ATG16L2
			RELT
			KCNE3
			POLD3
			RNF169
			DGAT2
			EMSY
			PAK1
			USP35
			GAB2
			PCF11
			PICALM
			FAM76B
			MAML2
			BIRC2
			MMP1
			NCAM1
			USP28
			PAFAH1B2
			JAML
			MPZL3
			MPZL2
			UBE4A
			ARCN1
			C2CD2L
			NLRX1
			CBL
			SC5D
			SORL1
			CLMP
			TIRAP
			DCPS
			ST3GAL4
			FLI1
			PRDM10
			APLP2
			TOR4A
			DPP7
			C15H9orf139
			FUT7
			ABCA2
			EGFL7
			SETX
			RAPGEF1
			GPR107
			PTGES
			IER5L
			PTPA
			CRAT
			LCN2
			LRSAM1
			ZBTB34
			GAPVD1
			NEK6
			DENND1A
			RC3H2
			GSN
			MEGF9
			TLR4
			TNFSF8
			AKNA
			ORM1
			SLC31A2
			SLC46A2
			ABCA1
			TGFBR1
			COL15A1
			SLC25A51
			DCAF10
			GLIPR2
			TLN1
			C15H9orf131
			FAM219A
			UBAP1
			UBE2R2
			NOL6
			B4GALT1
			SMU1
			TOPORS
			C9orf72
			RRAGA
			KIAA2026
			RIC1
			DOCK8
			OSTF1
			GCNT1
			GNAQ
			SLC28A3
			AGTPBP1
			TUT7
			DAPK1
			DIRAS2
			SYK
			NFIL3
			FGD3
			FBP1
			FBP2
			RPH3AL
			C16H17orf97
			RFLNB
			CRK
			PITPNA
			SLC43A2
			PAFAH1B1
			ZZEF1
			ARRB2
			PLD2
			MINK1
			CAMTA2
			TXNDC17
			ACADVL
			GABARAP
			POLR2A
			KDM6B
			TMEM88
			PER1
			NDEL1
			MYH10
			PIK3R6
			PIK3R5
			LRRC75A
			SREBF1
			TOM1L2
			ALDH3A2
			SLC47A2
			AKAP10
			NATD1
			MAP2K3
			PROCA1
			PHF12
			SSH2
			CPD
			CCL4L1
			NF1
			RAB11FIP4
			CRLF3
			CDK5R1
			RFFL
			USP32
			APPBP2
			PPM1D
			MED13
			YPEL2
			MPO
			VEZF1
			PPP1R9B
			ZNF652
			CALCOCO2
			HOXB4
			NPEPPS
			CWC25
			LASP1
			FBXL20
			CDK12
			MSL1
			CASC3
			WIPF2
			RARA
			STAT5B
			STAT3
			ATP6V0A1
			MLX
			EZH1
			BRCA1
			NBR1
			HDAC5
			GRN
			NMT1
			HEXIM1
			HEXIM2
			FMNL1
			ARHGAP27
			PLEKHM1
			TLK2
			DCAF7
			MAP3K3
			LIMD2
			STRADA
			CCDC47
			ICAM2
			MILR1
			GNA13
			HELZ
			ARSG
			FAM20A
			CD300LB
			CD300LD
			GRB2
			MYO15B
			SPHK1
			ST6GALNAC2
			SEC14L1
			SYNGR2
			PGS1
			DNAH17
			CYTH1
			CARD14
			SGSH
			AATK
			HGS
			SIRT7
			SLC16A3
			CSNK1D
			NARF
			FOXK2
			NUP58
			PAN3
			B3GLCT
			FRY
			KBTBD7
			LCP1
			RUBCNL
			LRCH1
			ITM2B
			RCBTB2
			ARL11
			KCNRG
			INTS6
			WDFY2
			HNRNPA1L2
			THSD1
			VPS36
			KLF5
			KCTD12
			STK24
			IRS2
			ATP11A
			RASA3
			PQLC1
			ATP9B
			MBP
			ZNF236
			ZNF516
			VPS4B
			TCF4
			MBD2
			MBD1
			DYM
			RPRD1A
			INO80C
			ZNF24
			ZNF397
			TRAPPC8
			ABHD3
			ROCK1
			SMCHD1
			MYL12A
			RALBP1
			PPP4R1
			RAB31
			PTPN2
			MIER2
			PRTN3
			CFD
			ARID3A
			CNN2
			ARHGAP45
			SBNO2
			MIDN
			MOB3A
			AP3D1
			PLEKHJ1
			PEAK3
			GADD45B
			S1PR4
			TICAM1
			KDM4B
			PTPRS
			SAFB2
			SAFB
			RFX2
			VAV1
			PEX11G
			MCOLN1
			STXBP2
			PRAM1
			MYO1F
			ZNF317
			RAVER1
			ICAM3
			TYK2
			CDKN2D
			DNM2
			C19H19orf38
			TSPAN16
			RAB3D
			CCDC159
			PLPPR2
			ZNF20
			MAN2B1
			ZSWIM4
			MIR23A
			PRKACA
			ASF1B
			ADGRE5
			ADGRE3
			BRD4
			RAB8A
			MYO9B
			OCEL1
			GTPBP3
			MVB12A
			ARRDC2
			MAST3
			ELL
			UPF1
			HOMER3
			GATAD2A
			GMIP
			ZNF101
			DPY19L3
			PDCD5
			CEBPA
			MAG
			FFAR2
			KMT2B
			FAM98C
			RASGRP4
			GMFG
			SAMD4B
			ZFP36
			SERTAD1
			SERTAD3
			SHKBP1
			NUMBL
			TMEM91
			BCKDHA
			DMAC2
			CEACAM6
			ERF
			CEACAM1
			CD177
			PLAUR
			BCL3
			ZNF296
			RTN2
			VASP
			PGLYRP1
			CALM3
			STRN4
			BBC3
			C5AR1
			EHD2
			NUCB1
			MIR150
			MED25
			PTOV1
			KCNC3
			NR1H2
			SIGLEC10
			SIGLEC5
			SIGLEC14
			HAS1
			FPR1
			FPR2
			ZNF350
			ZNF615
			ZNF614
			ZNF432
			ZNF160
			ZNF347
			NLRP12
			MYADM
			CNOT3
			TMC4
			MBOAT7
			LILRB3
			LILRA3
			LILRA5
			LILRA2
			TMEM86B
			KMT5C
			COX6B2
			ZNF776
			ZNF552
			ZNF274
			CHMP2A
			FCGRT_1
			TMEM8A
			RAB40C
			UNKL
			MSRB1
			PDPK1
			PRSS21
			SRRM2
			MMP25
			MEFV
			TIGD7
			CREBBP
			NMRAL1
			HMOX2
			GLYR1
			UBN1
			PPL
			USP7
			C20H16orf72
			CIITA
			LITAF
			ZC3H7A
			CPPED1
			MARF1
			NDE1
			MYH11
			XYLT1
			LYRM1
			METTL9
			IGSF6
			GGA2
			PRKCB
			XPO6
			APOBR
			CORO1A
			MAPK3
			GDPD3
			YPEL3
			PPP4C
			MVP
			ZNF747
			PRR14
			FBRS
			PHKG2
			CCDC189
			ZNF646
			ITGAM
			ITGAX
			DNAJA2
			N4BP1
			SNX20
			AKTIP
			LPCAT2
			HERPUD1
			CPNE2
			FAM192A
			CNOT1
			CKLF
			DYNC1LI2
			RIPOR1
			LCAT
			SLC12A4
			DUS2
			NFAT5
			WWP2
			DHX38
			IST1
			ZNF821
			ATXN1L
			AP1G1
			MLKL
			CMIP
			PLCG2
			CRISPLD2
			ZDHHC7
			KIAA0513
			GSE1
			IRF8
			MAP1LC3B
			BANP
			GALNS
			ANKRD11
			SPATA2L
			VPS9D1
			DEF8
			DBNDD1
			AKAP17A
			TBL1X
			CLCN4
			MSL3
			TLR8
			RAB9A
			BMX
			REPS2
			MAP3K15
			SH3KBP1
			SAT1
			EIF2S3
			GK
			MID1IP1
			ATP6AP2
			CXHXorf38
			MED14
			USP9X
			DDX3X
			CASK
			SLC9A7
			RP2
			UBA1
			WAS
			GATA1
			SLC35A2
			PIM2
			OTUD5
			GRIPAP1
			TFE3
			WDR45
			MAGIX
			PLP2
			PRICKLE3
			CLCN5
			KDM5C
			PHF8
			MSN
			MIR223
			VSIG4
			YIPF6
			MED12
			OGT
			GCNA
			NHSL2
			MIR421
			RLIM
			ATP7A
			BRWD3
			BTK
			GLA
			HNRNPH2
			TCEAL9
			TSC22D3
			MID2
			ACSL4
			TMEM164
			WDR44
			DOCK11
			IL13RA1
			SOWAHD
			UPF3B
			RHOXF1
			LAMP2
			CUL4B
			C1GALT1C1
			SASH3
			BCORL1
			ELF4
			RAP2C
			ARHGEF6
			ATP11C
			AFF2
			MTM1
			ARHGAP4
			TMEM187
			IRAK1
			TKTL1
			DNASE1L1
			ATP6AP1
			GDI1
			G6PD
			IKBKG
			GAB3
			VAMP7

## Sheet: AGM
bisque4	cyan	darkolivegreen4	indianred4	lightyellow	midnightblue
ANO9	ODF3	MRPL21	PPFIA1	IFITM1	C1H11orf35
TALDO1	PKP3	AIP	RBM4	RNH1	DRD4
PNPLA2	SIGIRR	PTPRCAP	NUP160	PHRF1	EPS8L2
AP2A2	SLC25A22	TBC1D10C	NCAPD3	IRF7	PIDD1
MOB2	CHID1	SF3B2	RTEL1	CDHR5	MUC2
CTSD	IFITM10	BANF1	SLC37A1	UNC93B1	MUC5AC
KCNQ1	PITPNM1	CFL1	TSC22D1	ADRBK1	BRSK2
CDKN1C	CABP4	DPF2	MYCBP2	RAB1B	ASCL2
CARS	MRPL11	POLR2G	POU5F2	AP5B1	SLC22A18
CTTN	SSSCA1	HNRNPUL2	LUC7L	BATF2	PHLDA2
MYEOV	LTBP3	C1H11orf83	SRRM2	RPS6KA4	FGF19
TPCN2	C1H11orf85	MRPL16	SMG1	PLCB3	MRGPRF
IGHMBP2	TRMT112	OSBP	BBS2	NUDT22	B3GNT1
LRP5	RARRES3	ZFP91	EPS15L1	RTN3	YIF1A
KDM2A	TAF6L	C1H11orf31	TMEM91	SLC15A3	GAL3ST3
PC	EEF1G	SSRP1	CLASRP	MS4A6A	NRXN2
CCS	CD6	API5	DMPK	PATL1	KCNK4
KCNK7	C1QTNF4	TRIM44	LRBA	FAM111A	GPR137
EHBP1L1	KBTBD4	CD44	PET112	SERPING1	EML3
SNX15	PEX16	CAPRIN1	CHD7	UBE2L6	LRRC10B
PPP2R5B	FANCF	ARL14EP	ZNF37A	SMTNL1	RAPSN
PRDX5	SAAL1	LIN7C	C9H10orf76	SLC43A3	LRP4
RCOR2	SERGEF	NUCB2	GBF1	LMO2	DGKZ
RAB3IL1	OTOG	USP47	WDR11	PRRG4	GYLTL1B
TMEM258	RPL27A	EIF4G2	UGGT1	DENND5A	MAPK8IP1
TMEM138	RRP8	CTR9	TFCP2	TRIM22	ALX4
DDB1	APBB1	RNF141	CHST11	TRIM5	C1H11orf96
MS4A14	RPS3	TRIM34	GIT2	TRIM6	WT1
MS4A7	EXPH5	CLNS1A	LRSAM1	TRIM21	MPPED2
TCN1	CD3D	CHORDC1	TPM2	RHOG	PLEKHA7
STX3	TMEM25	SLC36A4	MDN1	LAMTOR1	DKK3
CTNND1	RPS25	C1H11orf54	BIRC6	PRCP	DCHS1
YPEL4	SLC37A4	ANKRD49	DZIP1L	MED17	PHOX2A
SLC43A1	CRTAM	FAM76B	SLC4A7	TMEM123	FAM181B
PSMC3	C1H11orf63	BIRC3	LRCH3	CASP4	PRSS23
PHF21A	PCMTD2	BIRC2	CXCL16	CASP1	HINFP
CHST1	ABHD16B	CUL5	CAMTA2	MSANTD4	ABCG4
CD82	STMN3	BUD13	RCVRN	RAB39A	USP2
CAT	C2H20orf195	RNF214	TRAM2	FDX1	OAF
IMMP1L	ZNF831	CD3E	GNMT	SIK2	ROBO4
TSG101	PPP1R16B	HYOU1	ELP2	IL10RA	ADAMTS8
USH1C	SLC23A2	RNF26	DGCR8	MPZL2	TCEA2
SOX6	CDC25B	ETS1	CADM3	HSPA8	SOX18
MICAL2	NOL4L	PRPF6	SLC16A4	APLP2	ZNF512B
AMPD3	AHCY	YWHAB	MACF1	RGS19	ZBTB46
PPFIBP2	GGT7	RPN2	KDM1A	HELZ2	SLC2A4RG
SYT9	MYH7B	TMEM230	UBR4	CTSZ	GMEB2
C1H11orf42	SYNDIG1	RALY	VPS13D	RNF114	EEF1A2
NUP98	EVA1C	XRN2	CDK13	ZNFX1	KCNQ2
CHRNA10	C2H21orf33	CRYZL1	KMT2C	SULF2	ARFGAP1
ARAP1	RPL21	TMEM50B	UBE3C	SYS1	TCFL5
P2RY2	GTF3A	GABPA	PTPN23	MAFB	COL9A3
RELT	FOXO1	BRWD1	AFF4	SIGLEC1	NTSR1
PGM2L1	GPALPP1	U2AF1	BRD8	HCK	SLCO4A1
RNF169	NKD2	SAP18	HNRNPH1	PET117	GATA5
DGAT2	CLPTM1L	MPHOSPH8	RAB3GAP2	RIN2	RBBP8NL
LRRC32	RPL37	MICU2	ZNF692	ERGIC3	EDN3
THRSP	IL6ST	POMP	MYO5A	C2H20orf24	TFAP2C
GAB2	SERF1A	UFM1	TUBGCP4	IFNAR2	SNX21
PICALM	NSA2	NUFIP1	TTBK2	C2H21orf91	MATN4
ENDOD1	GCNT4	SLC25A30	HERC2	USP25	ACTR5
SESN3	RASGRF2	ZC3H13	ATXN3L	NRIP1	AVP
MMP8	RPS23	NUDT15	PFKFB1	KCNJ15	ASXL1
PDGFD	LIX1	LPAR6		MX2	NKX2-2
PTS	PRR35	TDRD3		MX1	TMC2
C1H11orf71	WDR24	DIS3		TMPRSS2	TMEM74B
REXO2	FAM173A	FBXL3		C2CD2	TCF15
SIK3	RPUSD1	RNF219		ELF1	OLIG2
SIDT2	LMF1	TEX30		FAM216B	TFF2
PHLDB1	MAPK8IP3	LIG4		EPSTI1	PDXK
DDX6	DNASE1L2	KIAA0947		LCP1	FAM207A
HMBS	ZSCAN10	MED10		PHF11	PCNT
NLRX1	TRAP1	NSUN2		PCDH20	LATS2
CBL	TFAP4	FASTKD3		TNFSF13B	IL17D
PVRL1	HMOX2	SUB1		RAB20	GJB2
ARHGEF12	PMM2	DNAJC21		LAMP1	ATP12A
TBCEL	NFATC2IP	TTC33		BASP1	AMER2
TECTA	TMEM219	FBXO4		GOLPH3	CDX2
VWA5A	PRRT2	C4H5orf34		NIPBL	SOHLH2
NRGN	2021-09-01	PAIP1		RICTOR	CCDC169
ESAM	CTF1	MRPS30		FYB	CCNA1
CCDC15	FUS	PPAP2A		CARD6	ENOX1
ST3GAL4	C5H16orf58	MIER3		LYSMD3	MZT1
ZBTB44	RBL2	GPBP1		GLRX	POU4F1
OPRL1	AKTIP	SMIM15		ECI1	TGDS
PPDPF	COG8	SREK1IP1		SOCS1	HS6ST3
GID8	SLC7A6	CWC27		CPPED1	ZIC5
PPP1R3D	CTRL	TRIM23		ITPRIPL2	GGACT
TUBB1	RLTPR	SREK1		DCUN1D3	NALCN
GNAS	EXOC3L1	MRPS27		IGSF6	IRS2
RBM38	MLYCD	FAM169A		IL27	SOX1
FAM210B	FBXO31	COL4A3BP		CORO1A	PLEKHG4B
TSHZ2	SNAI3	POLK		ALDOA	LRRC14B
ATP9A	CDT1	ARSB		MVP	CCDC127
SPATA2	APRT	ARRDC3		SEPHS2	AHRR
B4GALT5	RPL13	ARSK		ITGAM	SLC9A3
PREX1	GZMM	ERAP1		ZNF267	TPPP
PKIG	POLRMT	AMDHD2		N4BP1	SLC6A19
SERINC3	RNF126	GLYR1		SNX20	SLC6A18
BPI	MISP	GSPT1		NOD2	TERT
TGM2	RPS15	BFAR		CETP	IRX2
CTNNBL1	PLK5	CCP110		NLRC5	UBE2QL1
BLCAP	AES	KNOP1		KATNB1	CCDC125
TMX4	C6H19orf71	THUMPD1		MLKL	FOXD1
FERMT1	CCDC94	TMEM159		IST1	OTP
C2H20orf196	MPND	NDUFAB1		PSMB10	SERINC5
GPCPD1	CD320	NUPR1		THAP11	NR2F1
AP5S1	ZNF559	HIRIP3		ATP6V0D1	SOX8
RNF24	ZNF878	SPN		EMC8	C1QTNF8
BCL2L1	ANO8	STX4		CHMP1A	GNPTG
PDRG1	RPL18A	NUDT21		AZU1	CLCN7
PLAGL2	C6H19orf60	EXOSC6		GADD45B	CRAMP1L
ZNF341	SUGP2	SF3B3		GNA15	HS3ST6
CHMP4B	SDHAF1	CMTR2		ZBTB7A	CASKIN1
MAP1LC3A	ZNF567	DHX38		LRG1	PGP
MGME1	ZNF527	CTCF		GPR108	NUDT16L1
RALGAPA2	SPINT2	CBFB		C6H19orf66	RMI2
CD93	EIF3K	SDR42E1		TMED1	MYH11
GZF1	GMFG	ZC3H18		JUNB	TBX6
CST3	RPS16	MBD3		DNAJB1	DOC2A
SIRPA	FBL	HNRNPM		RAB8A	SALL1
SIRPB2	LTBP4	DNMT1		HSH2D	TOX3
FKBP1A	EGLN2	PRKCSH		KLF2	GNAO1
RAD21L1	CCDC97	ZNF441		BST2	CCDC113
FAM110A	RPS19	C6H19orf43		MVB12A	CDH5
SRXN1	ZNF526	STX10		GATAD2A	BEAN1
ROMO1	LIPE	NDUFB7		ATP13A1	CCDC79
DSN1	PHLDB3	TPM4		RBM42	CA7
ITSN1	XRCC1	AP1M1		PSENEN	FAM96B
ATP5J	ZNF222	MED26		YIF1B	MTSS1L
KCNE1	CCDC61	PGLS		KCNK6	B3GNT9
RUNX1	ZNF114	CCDC124		ECH1	BCAR1
DOPEY2	CYTH2	ZNF253		SERTAD1	WFDC1
DYRK1A	FLT3LG	ZNF675		RAB4B	FOXF1
BACE2	RPL13A	FXYD5		ZNF221	FOXC2
CSTB	ZNF473	LRFN3		KPTN	KLHDC4
RRP1	ZNF880	ZNF420		CABP5	ZNF469
AGPAT3	ZNF665	ZNF383		PLA2G4C	ZFPM1
TRPM2	TMEM238	SUPT5H		CD37	ACSF3
SMOX	RPL28	LGALS16		SIGLEC11	SLC22A31
SKA3	ZNF865	ZNF780A		NR1H2	SPATA2L
XPO4	ZNF580	TGFB1		SIGLEC5	C2CD4C
ZMYM5	U2AF2	ZNF234		FPR3	SHC2
TPTE2	ZNF667	CALM3		ZNF581	TPGS1
USP12	ZNF549	PRMT1		CXCL10	PALM
FREM2	ZNF134	ZNF350		PLAC8	GRIN3B
KBTBD7	ZNF211	ZNF616		HSD17B11	TMEM259
RGCC	ZNF154	ZNF766		HERC6	POLR2E
VWA8	ZNF586	HSPBP1		HERC5	C6H19orf26
TPT1	ZNF135	ZNF583		DAPP1	EFNA2
LRRC63	RPS5	ZNF471		C7H4orf32	GAMT
INTS6	TRIM28	CHMP2A		TIFA	APC2
DHRS12	LEF1	YTHDC1		ALPK1	PCSK4
ABCC4	RPL34	POLR2B		SCLT1	MEX3D
RAP2A	JADE1	PPAT		C7H4orf33	KLF16
TMTC4	FGF17	LNX1		USP38	BTBD2
TPP2	FAM160B2	UTP3		2021-03-01	DOT1L
ATP11A	TNFRSF10A	DCK		DDX60	DIRAS1
TFDP1	RNF122	NUP54		DDX60L	CELF5
SLC6A3	SFRP1	PAQR3		TLR3	NFIC
LPCAT1	EIF3E	COQ2		MSRA	GIPC3
2021-03-06	LRRC6	TIGD2		MSR1	TBXA2R
NPR3	TSNARE1	DNAJB14		ATP6V1B2	APBA3
C4H5orf42	JRK	TBCK		PTK2B	SEMA6B
EMB	GLI4	AIMP1		GSR	C6H19orf70
DEPDC1B	MAFA	GAR1		TM2D2	NRTN
ZSWIM6	EEF1D	AP1AR		IDO1	TRIP10
ADAMTS6	DGAT1	LARP7		SDCBP	SH2D3A
NAIP	RPL8	PCDH18		VCPIP1	CAMSAP3
IQGAP2	ZNF250	NAA15		C8H19orf38	PCP2
F2R	ZNF16	SCOC		RIPK2	EVI5L
MCTP1	OTUD1	ZNF330		NBN	LRRC8E
ELL2	ZEB1	SMARCA5		STK3	TGFBR3L
CAST	ZNF32	MSMO1		ATP6V1C1	SNAPC2
POLR3K	ECD	AGA		FAM49B	CTXN1
SNRNP25	SPOCK2	CDKN2AIP		EFR3A	TIMM44
NPRL3	ARHGAP19	CASP3		GSDMD	KANK3
HBM	EXOSC1	FDFT1		NAPRT1	ANGPTL6
HBQ1	LZTS2	PCM1		PARP10	CCDC159
BRICD5	HPS6	CCDC25		SPATC1	FBXW9
ATP6V0C	LDB1	SMIM18		KLF6	TNPO2
TCEB2	CUEDC2	RB1CC1		VIM	HOOK2
FLYWCH2	ABLIM1	MRPL15		CREM	MAST1
MMP25	ACVR1C	TGS1		RASSF4	NACC1
MEFV	ERICH2	RPL7		GPRIN2	CACNA1A
CLUAP1	PDK1	ZC2HC1A		MCU	LPHN1
UBALD1	PLCL1	LRRCC1		PSAP	DDX39A
SEC14L5	NIF3L1	FAM92A1		VPS26A	SYDE1
ABAT	CD28	KIAA1429		SRGN	NOTCH3
CARHSP1	EEF1B2	PLEKHF2		PAPSS2	EPHX3
USP7	ANKZF1	MTDH		ANKRD22	WIZ
C5H16orf72	ITM2C	HRSP12		FAS	OCEL1
CLEC16A	RNPEPL1	YWHAZ		LIPA	MAST3
LITAF	FBXL14	RAD21		IFIT2	PIK3R2
SNN	EFCAB4B	ZHX1		IFIT3	MPV17L2
KIAA0430	PIANP	FAM91A1		IFIT1	PDE4C
XYLT1	CD4	PHF20L1		IFIT5	LRRC25
GDE1	CLEC2D	HSF1		PCGF5	HAPLN4
ACSM3	CDKN1B	TAF3		PIK3AP1	YJEFN3
USP31	LMBR1L	OPTN		HPS1	CILP2
SCNN1G	PRPF40B	RAB18		NT5C2	ZNF100
XPO6	ATF1	ITGB1		XPNPEP1	CEBPA
ATP2A1	GALNT6	BMS1		CASP7	CHST8
MAPK3	CSAD	PARG		FAM160B1	WTIP
YPEL3	GDF11	GHITM		HS6ST1	HSPB6
CDIPT	DGKA	AP3M1		MYO7B	KIRREL2
RNF40	GLI1	DDX21		BIN1	GGN
ITGAD	AGAP2	STOX1		DDX18	SPRED3
AHSP	2021-03-09	NRBF2		NMI	SARS2
SHCBP1	METTL25	KIF20B		FMNL2	SYCN
ABCC12	C11H12orf29	NOC3L		BAZ2B	LRFN1
ABCC11	SNRPF	TM9SF3		2021-03-07	DYRK1B
CPNE2	STAB2	R3HCC1L		TANK	HIPK4
ARL2BP	TMEM263	CHUK		IFIH1	GRIK5
GPR56	MMAB	PPRC1		NFE2L2	MEGF8
KIFC3	FBXW8	NOLC1		SSFA2	CNFN
TK2	CCDC64	SMC3		GLS	ERCC1
PHLPP2	ZNF26	NHLRC2		STAT1	EML2
HP	NSMF	LHPP		SPATS2L	FBXO46
ZFHX3	TPRN	FAM175B		CASP10	IRF2BP1
LCAT	DPP7	BCCIP		IDH1	PRR24
RANBP10	ABCA2	PTPN4		DNPEP	SLC8A2
GFOD2	EDF1	ACTR3		DES	CCDC114
E2F4	EGFL7	UBXN4		SP110	GRIN2D
GABARAPL2	DNLZ	HNMT		SP100	LMTK3
WWOX	KCNT1	ORC4		GPR35	SPHK2
CMIP	POMT1	EPC2		2021-09-02	TRPM4
HSBP1	NCS1	MMADHC		PARP11	GFY
OSGIN1	USP20	TLK1		LTBR	SLC17A7
CRISPLD2	FAM102A	SLC40A1		TAPBPL	PRRG2
KIAA0513	C12H9orf117	ASNSD1		GAPDH	PRR12
MAP1LC3B	LMX1B	COQ10B		MLF2	IRF3
SLC7A5	RPL35	HSPD1		PTPN6	CPT1C
BANP	ZBTB26	SGOL2		C3AR1	MYH14
PIEZO1	TEX10	BZW1		ETV6	LRRC4B
TBC1D24	GALNT12	PPIL3		BCL2L14	SHANK1
CDC34	SIT1	CREB1		PTPRO	CLEC11A
BSG	C12H9orf131	RPE		FGD4	CTU1
HCN2	GALT	RNF25		VDR	VSIG10L
R3HDM4	ROR2	DCP1B		LARP4	PRKCG
ABCA7	NUTM2F	CD27		DAZAP2	CACNG7
SBNO2	ZNF658	USP5		CD63	CACNG8
STK11	PTCH1	PHC1		STAT2	CACNG6
MIDN	FBP1	KLRF1		ATP5B	TFPT
TCF3	BACH2	CLEC2B		OS9	TTYH1
IZUMO4	ZC3H12D	WBP11		RASSF3	SUV420H2
SF3A2	THEMIS	LDHB		GNS	SHISA7
JSRP1	SMPD2	ETNK1		RAB21	ZNF784
OAZ1	SCML4	KIAA1551		DRAM1	ZNF787
C6H19orf35	C13H6orf203	GXYLT1		CKAP4	ZSCAN1
TMPRSS9	FBXL4	TWF1		ERP29	SPATA18
TIMM13	IPCEF1	DDX23		TRAFD1	CNOT6L
SGTA	CLDN20	PRKAG1		OAS1	PRDM8
FZR1	ZNF514	BIN2		OAS3	TSPAN5
SH3GL1	ANKRD39	ATG101		OAS2	TRAM1L1
UBXN6	LYG2	HNRNPA1		RAB35	QRFPR
TNFAIP8L1	CD8B	SHMT2		OASL	FGF2
FEM1A	VAMP8	USP15		P2RX7	HELT
PTPRS	LBX2	TBK1		CARD9	XKR6
EMR1	RPS27A	LLPH		TOR1B	EGR3
INSR	GALM	DYRK2		ZDHHC12	EBF2
STXBP2	RMDN2	MDM2		TOR2A	CHRNA2
RETN	CLIP4	LYZ		MVB12B	ZNF395
MAP2K7	KHK	FRS2		GSN	RBPMS
RAB11B	EMILIN1	TBC1D15		TLR4	PPP2CB
UBL5	DNMT3A	KRR1		TNFSF8	GPR124
ICAM1	PFN4	OSBPL8		ZNF618	ADRB3
ICAM4	LPIN1	ZDHHC17		GNG10	PLAT
TYK2	RPS7	PPP1R12A		CORO2A	PXDNL
CDC37	SH3YL1	CEP290		TRIM14	NPBWR1
CDKN2D	RPSA	VEZT		NANS	BHLHE22
SLC44A2	MAP6D1	USP44		TDRD7	CRH
DNM2	DNAJC19	UHRF1BP1L		GLIPR2	RDH10
KANK2	ACTL6A	ACTR6		DDX58	HNF4G
DOCK6	RYK	UTP20		ACO1	C8H8orf88
TSPAN16	SATB1	PARPBP		C12H9orf72	ESRP1
RAB3D	RPL15	HSP90B1		PDCD1LG2	CCNE2
EPOR	BDH1	NFYB		CD274	C8H8orf37
ZNF653	SLC52A1	KIAA1033		JAK2	LAPTM4B
ECSIT	C1QBP	KCTD10		ALDH1A1	FER1L6
ACP5	TNK1	TCHP		OSTF1	RNF139
WDR83OS	TMEM256	TAOK3		RFK	MROH5
PRDX2	SAT2	SUDS3		ZCCHC6	BAI1
DNASE2	NAA38	GATC		NINJ1	TIGD5
KLF1	HS3ST3B1	ZNF268		HIATL1	SCRIB
NFIX	ZNF287	FBXW5		FAM46A	SCXB
LYL1	TRPV2	MRPS2		SASH1	SCRT1
ASF1B	MIEF2	WDR5		STX11	KIFC2
AKAP8L	GRAP	SURF4		PHACTR2	PPP1R16A
BABAM1	TIAF1	PSMB7		TNFAIP3	CASC10
ANKLE1	CORO6	RBM18		SLC18B1	SKIDA1
MRPL34	DHRS11	NIPSNAP3A		KPNA5	MYO3A
ARRDC2	BZRAP1	ZNF189		FAM26F	MKX
JUND	MMD	CLTA		MARCKS	ARHGAP12
GDF15	UTP18	PLAA		AMD1	GDF10
FKBP8	NME2	PSIP1		CD164	GRID1
KXD1	TOB1	TTC39B		CCDC170	ZNF503
UBA52	XYLT2	ZDHHC21		ZDHHC14	AIFM2
UPF1	PDK2	UHRF2		DYNLT1	NEUROG3
GMIP	TMC8	CDC37L1		TAGAP	SLC25A28
ZNF486	TMC6	SMARCA2		SOD2	PAX2
MAG	TRIM65	HNRNPK		QKI	PITX3
CAPNS1	NT5C	NAA35		ARID5A	COL17A1
ZNF565	NAT9	ZNF782		CNNM4	SORCS3
RASGRP4	RPL38	ZNF292		IL1B	RBM20
RYR1	PRR29	LYRM2		IL1RN	NANOS1
PAK4	NT5C3B	MAP3K7		RPIA	TACC2
PLEKHG2	CCR7	LATS1		CAPG	NKX1-2
PSMC4	GSDMA	PPIL4		HK2	MMP21
AKT2	MLLT6	SF3B5		MOB1A	FOXI2
BLVRB	COPZ2	LTV1		SPR	TCERG1L
SPTBN4	TBC1D16	FUCA2		MCEE	JAKMIP3
NUMBL	ARL16	CCDC28A		NAGK	DPYSL4
DEDD2	KCNQ5	HBS1L		MXD1	STK32C
GSK3A	CUL9	MED23		PLEK	PWWP2B
PLAUR	PEX6	TMEM244		RAB1A	NKX6-2
PVRL2	PPARD	HINT3		AFTPH	TTC40
FOSB	DEF6	CEP85L		UGP2	GLI2
PGLYRP1	ZNF76	HDAC2		PRKCE	EPB41L5
SLC1A5	RPS10	UFL1		SLC8A1	TANC1
AP2S1	NUDT3	C13H6orf211		EIF2AK2	SP5
C5AR2	HMGA1	EZR		RHOB	HOXD11
NAPA	B3GALT4	RSPH3		PQLC3	HOXD8
BAX	RPS18	MRPL18		RSAD2	HOXD1
FTL	GPANK1	TXNDC9		CMPK2	GULP1
GYS1	NFKBIL1	PDCL3		CSRNP1	IGFBP5
SLC6A16	DDX39B	GCFC2		MYD88	FEV
TEAD2	ATAT1	DCTN1		ACAA1	SPEG
PIH1D1	ALDH5A1	CCT7		TRANK1	CHPF
NOSIP	SOX4	ZNF638		GNB4	STK11IP
AP2A1	PSMG4	MPHOSPH10		TNFSF10	C10H2orf72
MED25	RBFA	TEX261		PTX3	PRSS56
PTOV1	RPL17	ETAA1		RAP2B	SCLY
AKT1S1	KIAA1328	XPO1		SUCNR1	HES6
TBC1D17	TPGS2	FANCL		P2RY13	GPC1
NUP62	TAF4B	CCDC88A		RNF13	SNED1
ATF5	TMEM241	SPTBN1		PLSCR1	BOK
JOSD2	PEX26	CHAC2		ATP1B3	ATG4B
ASPDH	TOP3B	FOXN2		AMOTL2	DTYMK
SIGLEC14	ZNF74	MCFD2		ACPP	D2HGDH
FPR2	TRMT2A	LRPPRC		CMTM6	GAL3ST2
NLRP12	C19H22orf39	SPAST		RTP4	NEU4
NDUFA3	SLC25A1	SLC4A1AP		SCARF1	IQSEC3
LILRA4	DERL3	NRBP1		SHPK	CACNA1C
FCAR	CABIN1	PPM1G		ANKFY1	FOXM1
EPN1	TBC1D10A	SNX17		PELP1	VAMP1
ZNF749	SEC14L2	ATAD2B		SCIMP	PTMS
ZNF419	PIK3IP1	WDR35		XAF1	LAG3
HOPX	PATZ1	RDH14		FBXO39	ATN1
KIAA1211	SFI1	ROCK2		TNFSF12	C1RL
CCNI	NPTXR	NOL10		TNFSF13	PRICKLE1
ANXA3	TAB1	WDR48		SREBF1	COL2A1
BMP2K	MGAT3	GOLGA4		ALDH3A2	CCDC184
WDFY3	TEF	ATP11B		WSB1	C1QL4
AFF1	POLR3H	CCDC39		LGALS9	AQP5
SNCA	PNPLA5	SKIL		SLFN5	ACVR1B
MMRN1	ALG12	MYNN		SLFN13	HOXC9
CCSER1	TUBGCP6	NMD3		VEZF1	ANKRD52
LAMTOR3	APOA1BP	IFT80		SCPEP1	TMEM194A
MANBA	TTC24	DHX36		TRIM25	NXPH4
CISD2	MEX3A	HLTF		RHBDF2	DTX3
TET2	RXFP4	U2SURP		AANAT	B4GALNT1
EGF	ATP8B2	ARMC8		SPHK1	PHLDA1
ZGRF1	ANKRD35	NCK1		H3F3B	FOXN4
PDE5A	WARS2	NR1D2		KIAA0195	FAM222A
KIAA1109	NGF	EIF4A2		GRB2	TRPV4
MAML3	CHI3L2	IL1RAP		CD300LF	CABP1
GAB1	DENND2D	HES1		CD300A	TMEM120B
GYPA	RBM15	ACAP2		CACNG4	LRRC43
SMAD1	GSTM5	PFN1		PSMC5	VPS37B
FBXW7	AMIGO1	ZFP3		DBF4B	FAM101A
FHDC1	CELSR2	RABEP1		GRN	GALNT9
TRIM2	PRMT6	GPS2		VAT1	FBRSL1
RNF175	RPL5	EVI2A		IFI35	P2RX2
SFRP2	HFM1	C16H17orf75		MLX	CACNA1B
GUCY1A3	PLK3	ZNF830		STAT5A	EHMT1
GUCY1B3	SZT2	SLFN12L		RAB5C	NRARP
FNIP2	SCMH1	BRIP1		KAT2A	GRIN1
KLHL2	FABP3	SRP68		DHX58	SAPCD2
CLCN3	AHDC1	MAP2K6		CNP	LCNL1
NEIL3	MAN1C1	GNA13		JUP	C12H9orf172
IRF2	LDLRAP1	FTSJ3		IGFBP4	FAM69B
MCPH1	TCEA3	DDX42		LASP1	AGPAT2
ANGPT2	AKR7A2	CCDC43		PSMB3	SEC16A
AGPAT5	SRM	GPATCH8		NGFR	SDCCAG3
NEIL2	DFFB	KRT19		LGALS3BP	GPSM1
MFHAS1	MRPL20	PCYT2		RNF213	LHX3
CLDN23	BCL9	TMEM30A		ARHGDIA	COL5A1
XPO7	VOPP1	RAB23		MAFG	ADAMTSL2
DMTN	AEBP1	ZNF451		SECTM1	SLC2A6
TNFRSF10C	PGAM2	ENPP4		HEXDC	ABO
SLC25A37	LSM5	MRPL14		MB21D1	MED27
GNRH1	HOXA9	BYSL		LMBRD1	FAM78A
BNIP3L	AHCYL2	SRSF3		PAQR8	ASS1
ZNF703	ZNF398	CUTA		CD2AP	PRRX2
ERLIN2	ZNF282	DHX16		TNFRSF21	ASB6
TACC1	KRBA1	PPP1R11		GTPBP2	NTMT1
IDO2	LRRC61	CD83		CMTR1	C12H9orf50
AGPAT6	RARRES2	RANBP9		RAB44	IER5L
ANK1	GIMAP6	EEF1E1		ETV7	CERCAM
PCMTD1	TMUB1	SNRNP48		MAPK14	OLFML2A
CA1	TOPAZ1	CNDP2		FKBP5	LHX2
CA2	ZKSCAN7	FAM69C		BAK1	MRRF
SDC2	TMEM42	TMX3		TAPBP	COL15A1
CPQ	ZNF589	VPS4B		PSMB9	DMRT2
PABPC1	UBA7	MBD2		TAP1	KANK1
NCALD	HEMK1	CCDC11		PSMB8	NMRK1
RIMS2	SFMBT1	ESCO1		TAP2	SHC3
TRPS1	SLC25A26	ZBTB14		GPSM3	BARX1
TAF2	LRIG1	AFG3L2		HSPA1B	UST
TBC1D31	TTLL3	MRPL40		TRIM26	MICAL1
FAM83A	RPL32	SF3A1		ZNF311	LACE1
TRMT12	ZFYVE20	NOL12		ZKSCAN3	SOBP
SLA	FAM162A	PHF5A		HFE	POU3F2
NDRG1	IMPG2	XRCC6		TRIM38	MAP3K4
ZFAT	MINA	ATXN10		KIF13A	PRR18
AGO2	TCF7	UHMK1		GFOD1	FAHD2A
DENND3	JADE2	UFC1		NQO2	KANSL3
THEM6	C23H5orf24	ITLN1		ZCCHC2	ST6GAL2
GRINA	TXNDC15	ETV3		ST8SIA5	SOWAHC
MAF1	UBE2D2	SSR2		MOCOS	FOXI3
LARP4B	SLC35A4	TPM3		RNF138	ATOH8
NET1	TMCO6	CD2		ROCK1	EGR4
IL15RA	PCYOX1L	NRAS		SMCHD1	DYSF
PFKFB3	PRR7	CAPZA1		EPB41L3	PAIP2B
BEND7	RMND5B	VAV3		RAB31	SIX2
FRMD4A	GNB2L1	TRMT13		CECR1	SIX3
RSU1	FAM177A1	MTF2		USP18	ALK
STAM	FBXO34	LRRC8C		EWSR1	FNDC4
PIP4K2A	TOMM20L	RBMXL1		LIF	KCNK3
ARHGAP21	ACTN1	PKN2		YWHAH	DNAJC27
ACBD5	SRSF5	ODF2L		RTCB	CYS1
WAC	ABCD4	SSX2IP		HMOX1	GRHL1
BAMBI	EVL	FUBP1		APOL6	DCDC2C
ZNF438	DEGS2	NEXN		APOL4	MYT1L
2021-03-08	GPR132	FPGT		APOL2	PXDN
ZFAND4	BTBD6	SERBP1		SH3BP1	SNTG2
NCOA4	PACS2	MIER1		TMEM184B	TMEM18
TSPAN14	GJC2	TM2D1		GTPBP1	CAMK2N2
RPS24	SNAP47	MYSM1		APOBEC3H	B3GNT5
C9H10orf11	DISP1	TTC4		ARFGAP3	FOXL2
MICU1	IL24	SCP2		KIAA0930	NGLY1
ANAPC16	IL10	CDKN2C		TYMP	TRIM71
HK1	IKBKE	POMGNT1		KLHDC7B	TNK2
TMEM26	TMEM9	CCDC23		UAP1	LMLN
SGMS1	CAMSAP2	GNL2		FCGR2B	FAM101B
PTEN	TSEN15	THRAP3		FCGR2A	BHLHA9
SORBS1	CD247	ZBTB8OS		ARHGAP30	RILP
FRAT2	RPP25	SRSF4		USF1	SERPINF2
UBTD1	RPLP1	SRRM1		AIM2	HIC1
MARVELD1	C2CD4A	TCEB3		IFI16	SGSM2
ENTPD7	JMJD7	ZNF436		MNDA	SMTNL2
DPCD	PAOX	MINOS1		ARHGEF11	SLC13A5
C9H10orf32	ATP8A1	ZBTB17		HDGF	YBX2
SH3PXD2A	RELL1	SPEN		ADAR	KCNAB3
MXI1	QDPR	PRDM2		CHRNB2	GUCY2D
GPAM	CRMP1	ENSA		SLC39A1	HES7
TCF7L2	SLC26A1	CERS2		S100A6	PFAS
DCLRE1A	TBL2	FMO5		ZNF697	CENPV
SLC18A2	BCL7B	ZNF273		PPM1J	MYO15A
PDZD8	FBXO24	ZNF680		MOV10	LLGL1
SFXN4	PVRIG	BLVRA		CTTNBP2NL	NOS2
CHST15	CPSF4	PSMA2		C20H1orf162	SARM1
ZRANB1	C28H7orf26	2021-09-07		CD53	CPD
CTBP2	BRAT1	NT5C3A		CSF1	ADAP2
MKI67	KLHL25	TAX1BP1		GBP2	MYO19
GYPC	AEN	SKAP2		SH3GLB1	TBX2
STEAP3	RCCD1	CBX3		IFI44	C16H17orf82
LCT	SNRPA1	SNX13		IFI44L	TBX4
MCM6	TM2D3	ANKMY2		DOCK7	HSF5
KYNU	C29H14orf164	NDUFA4		CPT2	MKS1
CACNB4	PNPLA4	FAM133B		MOB3C	SRSF1
WDSUB1	CA5B	MTERF		NASP	EPN3
SCN9A	TXLNG	CLDN12		PPT1	MGAT5B
SP3	MAP7D2	RSBN1L		CAP1	CYGB
NCKAP1	EIF1AX	DNAJC2		MTF1	GALK1
SDPR	YY2	HBP1		MAP7D1	LLGL2
C10H2orf47	ZFX	PNPLA8		PSMB2	SLC16A5
FAM126B	PDK3	MDFIC		NCDN	HID1
NDUFB3	MPC1L	TES		RNF19B	GPRC5C
CFLAR	MED14	CAPZA2		SDC3	WNT9B
ALS2CR12	UBA1	ING3		STX12	C1QL1
TRAK2	USP11	FAM3C		IFI6	ADAM11
STRADB	PCSK1N	POT1		C1QB	FAM171A2
WDR12	PRICKLE3	RBM28		PLA2G2D	NAGLU
NRP2	KDM5C	PDIA4		PQLC2	FKBP10
NDUFS1	TSR2	ABCF2		EFHD2	RAPGEFL1
FZD5	PJA1	SEC22C		TNFRSF1B	HOXB3
PLEKHM3	CXHXorf65	HIGD1A		FBXO6	HOXB6
TMEM169	PHKA1	SMARCC1		PIK3CD	TK1
IGFBP2	NAP1L2	ARHGEF3		SPSB1	ENPP7
TNS1	GPRASP1	TMF1		RERE	CBX8
PNKD	ZCCHC18	UBA3		VAMP3	CHMP6
TMBIM1	PRPS1	PPP4R2		GNB1	BAIAP2
FAM134A	VSIG1	CRBN		ISG15	AATK
ZFAND2B	CXHXorf40B	ARPC4		TRIL	TSPAN10
ABCB6	TREX2	MRPS25		SNX10	HGS
STK16	TEX28	MBD4		SCIN	SLC25A10
TUBA4A	EMD	ISY1		PON2	GCGR
DNAJB2	UBL4A	UMPS		SAMD9L	FAM195B
RHBDD1	2021-09-06	SEC22A		SAMD9	NPB
AGFG1	TENM1	WDR5B		FZD1	NOTUM
SP140L	RPL10	GOLGB1		FGL2	RFNG
UBE2F	TAZ	RABL3		NAMPT	UTS2R
ASB1		NAA50		PRKAR2B	RAB40B
HDAC4		C22H3orf17		TFEC	TFAP2D
HDLBP		GTPBP8		IRF5	GPR116
KDM5A		ATG3		TMEM140	TMEM151B
B4GALNT3		ABHD10		C21H7orf49	PI16
NINJ2		BBX		NUP205	ZBTB22
WNK1		TBC1D23		ZC3HAV1	PPT2
ERC1		C22H3orf38		PARP12	VWA7
WNT5B		CHMP2B		GIMAP8	ATP6V1G2
CD9		FER		GIMAP4	MCCD1
SCNN1A		SLC25A46		GIMAP2	RPP21
CLSTN3		YTHDC2		GIMAP1	RNF39
FOXJ2		FEM1C		TMEM176B	ATXN1
CLEC4D		AP3S1		NUB1	RIPK1
CLEC1B		CSNK1G3		SNRK	HUS1B
GABARAPL1		PHAX		CCR1	KCNG2
YBX3		RAD50		CCRL2	TNFRSF11A
PDE3A		KIF3A		SHISA5	RAX
CMAS		ZCCHC10		GNAI2	ONECUT2
ITPR2		VDAC1		CISH	MAPK4
AMN1		PPP2CA		MAPKAPK3	MBD1
LRRK2		SAR1B		TKT	ZBTB7C
PCED1B		HSPA9		ABHD6	SKOR2
RAPGEF3		IK		ATXN7	GAREM
SLC48A1		TAF7		PSMD6	KCTD1
MCRS1		TCERG1		VHL	RAB12
DIP2B		FBXO38		OSBPL11	CECR6
METTL7A		CSNK1A1		PARP14	SLC25A18
SLC11A2		SLC26A2		PARP15	HIC2
CALCOCO1		TCOF1		DTX3L	SCARF2
NFE2		ZNF300		PARP9	UFD1L
ITGA5		ANXA6		HCLS1	SLC2A11
MYL6		G3BP1		ARHGAP31	ASPHD2
STAT6		MED7		ATP6V1A	MN1
LRP1		UBLCP1		TFG	CABP7
ARHGAP9		TTC1		CPOX	RNF215
MBD6		ZBED8		CLDND1	RASD2
IRAK3		SPDL1		CRYBG3	CACNG2
GRIP1		NOP16		GBE1	KCTD17
PTPRB		CLK4		CHD1	TMPRSS6
E2F7		ZNF354A		PJA2	SSTR3
POC1B		ZNF879		IRF1	GALR3
GALNT4		ZNF354C		C23H5orf15	PHF21B
NUDT4		CANX		TMEM173	WNT7B
PLXNC1		CNOT6		HARS	PRR34
FGD6		ZFP62		CSF1R	GTSE1
HAL		ARHGAP5		NDST1	BRD1
SCYL2		PSMA6		LCP2	CRELD2
GAS2L3		C24H14orf28		DRD1	TTLL8
TCP11L2		KLHL28		HRH2	MOV10L1
CMKLR1		FANCM		CDHR2	PANX2
ISCU		NEMF		TSPAN17	HDAC10
CORO1C		GNG2		HK3	MAPK12
GLTP		STYX		PCK2	MAPK11
BRAP		SOCS4		PSME2	PPP6R2
HECTD4		EIF2S1		IRF9	SBF1
IQCD		RDH11		RIPK3	ADM2
SLC8B1		YLPM1		BAZ1A	CHKB
TESC		CALM1		NFKBIA	MAPK8IP2
VSIG10		SMEK1		NIN	ARSA
RPLP0		ATXN3		TMX1	SHANK3
SIRT4		DDX24		ERO1L	HSPA6
RNF10		HSP90AA1		SAMD4A	CD1E
SETD1B		BAG5		GCH1	HAPLN2
PSMD9		TP53BP2		ARG2	RUSC1
KNTC1		SUSD4		IRF2BPL	NPR1
SETD8		MIA3		AHSA1	SNX27
SCARB1		DUSP10		SPTLC2	SEMA6C
FZD10		IARS2		CPSF2	FAM212B
STX2		LYPLAL1		ITPK1	GNAT2
ULK1		RRP15		IFI27	SLC44A3
CHFR		LPGAT1		WARS	LMO4
TUBB4B		SLC30A1		TNFAIP2	LPHN2
UAP1L1		TRAF3IP3		LBR	RAVER2
FUT7		RBBP5		HLX	FOXD3
NOTCH1		SNRPE		ATF3	FAM159A
UBAC1		C25H1orf106		CD46	FOXE3
RXRA		PTPRC		SRGAP2	KNCN
GBGT1		CDC73		CDK18	RAD54L
GFI1B		RGS1		NUAK2	CCDC17
TSC1		RGS18		BTG2	RIMKLA
C12H9orf78		TPR		PHLDA3	HEYL
TOR1A		DHX9		TROVE2	ZC3H12A
PPP2R4		SUCO		PLA2G4A	DLGAP3
CRAT		METTL13		RGL1	C20H1orf94
PHYHD1		POGK		RNASEL	FNDC5
ZER1		RBM34		QSOX1	MARCKSL1
DNM1		HEATR1		TOR1AIP1	DCDC2B
LCN2		CHML		SELL	ZDHHC18
ST6GALNAC4		TFB2M		MPZL1	HMGCL
ST6GALNAC6		RCN2		RCSD1	HSPG2
FAM129B		ISL2		MGST3	CAMK2N1
SLC2A8		CSK		SIPA1L2	IGSF21
GAPVD1		FAM96A		IRF2BP2	PADI4
STOM		ADAM10		MESDC1	ARHGEF19
C5		RSL24D1		PSMA4	GPR157
FBXW2		ARPP19		PML	ZBTB48
ATP6V1G1		AP4E1		ADPGK	ESPN
C12H9orf43		TRPM7		AAGAB	HES2
ALAD		DTWD1		PLEKHO2	HES3
FKBP15		SECISBP2L		RAB8B	AJAP1
TMEM245		CEP152		LACTB	TTC34
KLF4		B2M		CCPG1	HES5
TSTD2		HYPK		RAB27A	PLCH2
TMOD1		PDIA3		LYSMD2	RER1
SLC25A51		ZSCAN29		SQRDL	PRKCZ
UNC13B		RTF1		TMEM87A	GABRD
FAM214B		OCIAD1		EHD4	C20H1orf233
UBAP1		PDS5A		SPTBN5	TMEM240
DCAF12		LCORL		NIPA2	TMEM88B
IFNK		ZNF518B		TLR6	MXRA8
TEK		RNF4		TLR1	DVL1
RCL1		LETM1		PI4K2B	TTLL10
DOCK8		BAZ1B		LAP3	RNF223
PIP5K1B		MDH2		FBXL5	HES4
ZFAND5		COPS6		MRFAP1	KLHL17
C12H9orf40		TRIM4		KIAA0232	SAMD11
SLC28A3		ZNF655		SH3BP2	COBL
AGTPBP1		EIF3B		NCF1	EEPD1
C12H9orf153		FTSJ2		POR	ZNRF2
ISCA1		CHD2		TRIM56	SCRN1
DAPK1		MEF2A		BRI3	HOXA13
SYK		NDRG2		TTYH3	PON1
AUH		ACIN1		FAM20C	PEG10
BICD2		ARHGAP6		ISG20	FBXL13
FBP2		ZRSR2		RNASE2	PRRT4
SH3BGRL2		SH3KBP1		PSMB5	IMPDH1
RNGTT		SMS		STS	FLNC
PNRC1		EIF2S3		TLR7	COPG2
GABRR2		CXHXorf38		TLR8	SLC37A3
FBXO30		LAS1L		CXHXorf21	TMEM139
HECA		NONO		RP2	AGAP3
MAP3K5		CYSLTR1		TIMP1	WDR86
ALDH8A1		MORF4L2		CCDC22	EN2
ARHGAP18		ZDHHC9		SHROOM4	LRRC2
ASF1A		MOSPD1		IQSEC2	GMPPB
TSPYL1		HTATSF1		GLA	CACNA2D2
SLC16A10		IDS		HNRNPH2	DOCK3
SLC22A16		ZBTB33		ACSL4	PCBP4
FIG4		TMEM255A		ELF4	MUSTN1
FOXO3		THOC2		FMR1	WNT5A
SNX3		STAG2		BCAP31	ITPR1
OSTM1		SH2D1A		SLC10A3	IL17RE
SCAF8				LAMP2	PRRT3
RPS6KA2				ATP6AP1	CHST13
C13H6orf120				CSF2RA	STXBP5L
FAM120B					ZPLD1
TBC1D8					TRIM36
MAP4K4					TNFAIP8
IL1R2					POU4F3
IL1R1					PPARGC1B
CCDC138					CDX1
BUB1					SYNPO
RMND5A					ADRA1B
RNF181					PWWP2A
VAMP5					SLIT3
CCDC142					TLX3
ADD2					SH3PXD2B
C14H2orf42					BOD1
PCBP1					RNF44
GKN1					GPRIN1
BMP10					SNCB
APLF					MXD3
PNO1					F12
C1D					GRM6
PELI1					NPAS3
USP34					CFL2
REL					AKAP5
PSME4					CCDC177
PPP1R21					PAPLN
SLC3A1					SYNDIG1L
OXER1					GSC
C14H2orf91					CKB
LTBP1					XRCC3
DPY30					TDRD9
YPEL5					KIF26A
PPP1CB					JAG2
FOSL2					TMEM121
NCOA1					LEFTY1
FAM49A					MAPKAPK2
ADAM17					SLC45A3
ASAP2					DSTYK
MBOAT2					ETNK2
ACP1					IGFN1
SLC25A38					NPHS2
CX3CR1					MPC2
IGF2BP2					MAN2C1
PSMD2					SKOR1
AP2M1					SMAD6
DCUN1D1					MEGF11
NCEH1					PIF1
FNDC3B					CA12
PLD1					NEDD4
EIF5A2					PRTG
GPR160					ONECUT1
TRIM59					SERINC4
MED12L					OTUD7A
PFN2					ZNF511
WWTR1					GABRG3
GYG1					BEND4
PLSCR4					PPP2R2C
PAQR9					HMX1
TFDP2					ADRA2C
ACAD11					DOK7
DNAJC13					MXD4
HACL1					NAT8L
BTD					FGFR3
PLCL2					FGFRL1
RAB5A					IDUA
KAT2B					CPLX1
UBE2E1					MFSD7
CCR4					CRCP
ADIPOQ					WBSCR27
BCL6					MLXIPL
TP63					HIP1
TMEM44					SRRM3
DLG1					SRCRB4D
UBXN7					ORAI2
TFRC					VGF
VPS53					SAP25
FAM57A					TRRAP
GEMIN4					TECPR1
INPP5K					BHLHA15
SLC43A2					ZNF316
WDR81					TNRC18
RAP1GAP2					SLC29A4
UBE2G1					RADIL
ARRB2					SDK1
ZMYND15					ELFN1
SLC25A11					MAFK
NLRP1					MICALL2
EIF5A					C28H7orf50
ATP1B2					GET4
KDM6B					HEATR2
PER1					PRKAR1B
NDEL1					PDGFA
MYH10					PLIN1
PIK3R5					ARRDC4
UBB					RNASE4
NT5M					ZNF219
GID4					REM2
DRG2					AJUBA
ALKBH5					CDH24
SHMT1					EFS
PRPSAP2					REPS2
EPN2					MAP3K15
SPECC1					KLHL34
USP22					JADE3
C16H17orf103					SYN1
MAP2K3					SLC35A2
LYRM9					MTMR8
NLK					EDA2R
IFT20					FAM155B
POLDIP2					RGAG4
ERAL1					KIAA2022
SSH2					PAK3
SLC6A4					APLN
NF1					AFF2
RNF135					ZFP92
RHOT1					DUSP9
MYO1D					SLC6A8
TMEM98					ASMTL
RFFL
SLFN11
SLFN12
AP2B1
USP32
PPM1D
BCAS3
MED13
DHX40
DYNLL2
UBE2O
UBALD2
EXOC7
WBP2
RECQL5
SMIM6
SMIM5
DNAI2
FAM104A
FAM20A
WIPI1
RGS9
TEX2
SMARCD2
TANC2
MYL4
KANSL1
PLEKHM1
FMNL1
HIGD1B
SLC25A39
RUNDC3A
SLC4A1
C16H17orf53
LSM12
MPP2
DUSP3
STAT5B
GHDC
NKIRAS2
WIPF2
CASC3
MSL1
SNF8
ABI3
PHOSPHO1
FAM117A
SOCS3
PGS1
DNAH17
RPTOR
NARF
FN3KRP
TBCD
FBXO9
ICK
RHAG
CLIC5
TMEM63B
YIPF3
MEA1
UBR2
TOMM6
TSPO2
ZFAND3
TBC1D22B
KCTD20
ANKS1A
RGL2
NOTCH4
PBX2
AGER
RNF5
AGPAT1
LY6G6F
TRIM15
TRIM10
LRRC16A
C17H6orf62
NUP153
GMPR
EDN1
DSP
CDYL
PXDC1
SERPINB9
ADNP2
CTDP1
ZNF516
HMSD
SERPINB2
RNF152
ZNF532
NEDD4L
FECH
CTIF
SMAD2
PIAS2
EPG5
SLC14A1
GALNT1
RIOK3
USP14
COLEC12
LPIN2
RALBP1
IMPA2
CHMP1B
ANKRD62
SPIRE1
BCL2L13
MICAL3
AIFM3
COMT
TSSK2
SUSD2
GGT1
GUCD1
KIAA1671
ASCC2
MTMR3
LIMK2
FBXO7
TOM1
NCF4
CSF2RB
TST
MPST
POLR2F
APOBEC3C
GRAP2
RBX1
A4GALT
PACSIN2
PARVG
LDOC1L
PRR5
CERK
TBC1D22A
PLXNB2
TOMM40L
APOA2
B4GALT3
PPOX
PEX19
DCAF8
IGSF9
ACKR1
SPTA1
SEMA4A
ARHGEF2
PKLR
SHC1
JTB
S100A8
CELF3
PI4KB
PSMD4
ITGA10
NOTCH2
FAM46C
TTF2
MAB21L3
SLC22A15
TSPAN2
CSDE1
TRIM33
HIPK1
AP4B1
PHTF1
SLC16A1
LAMTOR5
AMPD2
SORT1
GPSM2
AGL
DPYD
TMEM56
CNN3
ABCA4
GCLM
EVI5
NEGR1
GADD45A
DNAJC6
NFIA
USP24
SSBP3
ORC1
OSBPL9
EPS15
RNF11
STIL
TAL1
PDZK1IP1
GPBP1L1
UROD
HECTD3
KLF17
SLC6A9
CCDC24
ATP6V0B
IPO13
SLC2A1
ERMAP
EXO5
CSF3R
MRPS15
STK40
AGO4
YARS
BSDC1
TSSK3
KPNA6
PTP4A2
PEF1
TMEM200B
EPB41
PTAFR
WASF2
WDTC1
SLC9A1
RPS6KA1
CD52
UBXN11
SEPN1
TMEM57
PITHD1
E2F2
EPHB2
PINK1
SDHB
NECAP2
RSC1A1
DDI2
MFN2
AGTRAP
UBE4B
SLC25A33
H6PD
KLHL21
MMEL1
NADK
SSU72
VWA1
ADAMTSL4
PRKAB2
UPP1
GPR141
AOAH
HERPUD2
AQP1
CREB5
CCDC126
ARL4A
ASNS
PPP1R9A
STEAP4
SLC25A40
ABCB4
HGF
CD36
PSMC2
RELN
SLC26A3
DOCK4
ST7
ARF5
SMO
UBE2H
KLHDC10
BPGM
CALD1
C21H7orf73
MTPN
CREB3L2
UBN2
HIPK2
KDM7A
MKRN1
BRAF
MGAM
KEL
GSTK1
FAM131B
TPK1
ZNF746
ZNF467
GALNT11
PAXIP1
RBM33
MNX1
DNAJB6
ZBTB47
ABHD5
ZNF445
KIF15
ZDHHC3
LTF
NBEAL2
PFKFB4
USP19
CCDC36
C22H3orf62
USP4
GPX1
BSN
RNF123
IP6K1
IFRD2
STAB1
RPUSD3
BRK1
RAF1
HDAC11
FBLN2
SLC6A6
TMCC1
GP9
ABTB1
MCM2
TPRA1
MYLK
FBXO40
MAATS1
B4GALT4
IFT57
NFKBIZ
NXPE3
NIT2
HTR1F
SLCO4C1
DCP2
SEMA6A
ACSL6
SKP1
UBE2B
FAM53C
CYSTM1
PFDN1
NDUFA2
ZMAT2
PCDH1
RNF14
NDFIP1
ARHGAP26
SH3TC2
ABLIM3
ARHGEF37
DCTN4
GPX3
SLC36A1
SPARC
LARP1
FAXDC2
IL12B
CCNJL
CPEB4
UIMC1
ZNF346
PDLIM7
DOK3
LRRC16B
DCAF11
LTB4R
DTD2
SLC25A21
POLE2
VCPKMT
CDKL1
MAP4K5
PYGL
PTGDR
TXNDC16
ATG14
PELI2
ACTR10
GPR135
PPM1A
SPTB
MAX
SIPA1L1
RGS6
DPF3
FAM161B
AREL1
NEK9
TMEM63C
STON2
FOXN3
CCDC88C
RIN3
SERPINA1
GLRX5
GSKIP
YY1
ANKRD9
CDC42BPB
MARK3
PLD4
AHNAK2
ARF1
CDC42BPA
PSEN2
CNIH3
WDR26
AIDA
TGFB2
PTPN14
CR1L
CD55
YOD1
TMCC2
NFASC
TMEM183A
ADIPOR1
KDM5B
TNNI1
TNNT2
KIF14
ASPM
NCF2
NPL
GLUL
TNN
RABGAP1L
PRDX6
TNFSF4
DCAF6
CREG1
ABCB10
TRIM67
LYST
ERO1LB
LGALS8
FH
OPN3
AKT3
EFCAB2
AHCTF1
ZNF670
TRIM58
FAH
PEAK1
PTPN9
SCAMP2
CLK3
NPTN
PAQR5
FEM1B
CLPX
OAZ2
SNX22
HERC1
TPM1
TLN2
GLDN
SPG11
SERF2
EPB42
CCNDBP1
LRRC57
SNAP23
CAPN3
CASC5
C26H15orf57
BUB1B
ADAM8
ECHS1
FRYL
COMMD8
RBM47
RBPJ
MED28
WFS1
ADD1
WHSC1
SBDS
TMEM120A
CUX1
IFT22
FIS1
CLDN15
ACHE
SLC12A9
GNB2
TFR2
TSC22D4
C28H7orf61
ZSCAN25
EIF2AK1
USP42
ZDHHC4
TM6SF1
C29H15orf40
ABHD2
IDH2
NGRN
ZNF774
SYNM
TTC23
TARSL2
PNP
RAB2B
ABHD4
C29H14orf119
THTPA
GK
TAB3
ATP6AP2
USP9X
SLC38A5
TBC1D25
GATA1
OTUD5
KCND1
TFE3
WDR45
CLCN5
ALAS2
FOXO4
NHSL2
ATP7A
BRWD3
MBNL3
SLITRK4
MAMLD1
CETN2
L1CAM
GAB3
MPP1
F8A1
TMLHE
USP9Y
DDX3Y
UTY
KDM5D
MAP3K8
XK
LANCL3
AKAP17A
