# Supplementary material for: Similarities and Differences in the Acute-Phase Response to SARS-CoV-2 in Rhesus Macaques and African Green Monkeys
Source: Front Immunol. 2021 Oct 6;12:754642. doi: 10.3389/fimmu.2021.754642 (PMC8527883; doi:10.3389/fimmu.2021.754642)
Supplement: Supplementary file 3 [file Table_2.xlsx]

## Sheet: MsiG.IFNA
complete.IFNA.gene.set	unique.RM	unique.AGM	common.NHP
ADAR	PSME1	BATF2	ADAR
B2M		CASP1	BST2
BATF2		CCRL2	CMPK2
BST2		CNP	CMTR1
C1S		CSF1	CXCL10
CASP1		ELF1	DDX60
CASP8		GBP2	DHX58
CCRL2		IFI35	EIF2AK2
CD47		IFITM1	EPSTI1
CD74		IRF1	HELZ2
CMPK2		LAP3	HERC6
CMTR1		MOV10	IFI27
CNP		MVB12A	IFI44
CSF1		NMI	IFI44L
CXCL10		NUB1	IFIH1
CXCL11		PARP9	IFIT2
DDX60		PLSCR1	IFIT3
DHX58		PSMB9	IRF7
EIF2AK2		PSME2	IRF9
ELF1		RIPK2	ISG15
EPSTI1		SAMD9	ISG20
GBP2		SAMD9L	LGALS3BP
GBP4		SELL	MX1
GMPR		SP110	OAS1
HELZ2		TAP1	OASL
HERC6		TMEM140	PARP12
HLA-C		TRAFD1	PARP14
IFI27		TRIM26	PSMB8
IFI30		TRIM5	RSAD2
IFI35			RTP4
IFI44			STAT2
IFI44L			TDRD7
IFIH1			TRIM14
IFIT2			TRIM21
IFIT3			TRIM25
IFITM1			UBE2L6
IFITM2			USP18
IFITM3
IL15
IL4R
IL7
IRF1
IRF2
IRF7
IRF9
ISG15
ISG20
LAMP3
LAP3
LGALS3BP
LPAR6
LY6E
MOV10
MVB12A
MX1
NCOA7
NMI
NUB1
OAS1
OASL
OGFR
PARP12
PARP14
PARP9
PLSCR1
PNPT1
PROCR
PSMA3
PSMB8
PSMB9
PSME1
PSME2
RIPK2
RNF31
RSAD2
RTP4
SAMD9
SAMD9L
SELL
SLC25A28
SP110
STAT2
TAP1
TDRD7
TENT5A
TMEM140
TRAFD1
TRIM14
TRIM21
TRIM25
TRIM26
TRIM5
TXNIP
UBA7
UBE2L6
USP18
WARS1
Supplementary table 2A. List of genes in Msig_Hallmark_Interferon_Alpha_Response unique and commone to AGM and RM species

## Sheet: reactome.neutrophil
complete.neutrophil.gene.set	unique.RM	unique.AGM	common.NHP
A1BG	AGA	ACAA1	BST2
ABCA13	CEP290	ALDOA
ACAA1	DYNC1H1	AZU1
ACLY	GM2A	BRI3
ACP3	HSPA1A	C3AR1
ACTR10	PYGB	CAP1
ACTR1B		CD300A
ACTR2		CD53
ADA2		CD63
ADAM10		CKAP4
ADAM8		CMTM6
ADGRE3		CPPED1
ADGRE5		CTSZ
ADGRG3		DYNLT1
AGA		FCGR2A
AGL		FGL2
AGPAT2		GLA
AHSG		GNS
ALAD		GRN
ALDH3B1		GSDMD
ALDOA		GSN
ALDOC		HK3
ALOX5		HSPA1B
AMPD3		HSPA8
ANO6		IDH1
ANPEP		IST1
ANXA2		ITGAM
AOC1		JUP
AP1M1		LAMP1
AP2A2		LAMP2
APAF1		LAMTOR1
APEH		LRG1
APRT		MAPK14
ARG1		MNDA
ARHGAP45		MVP
ARHGAP9		OSTF1
ARL8A		PLAC8
ARMC8		PLEKHO2
ARPC5		PRCP
ARSA		PSAP
ARSB		PSMD6
ASAH1		PTPN6
ATAD3B		PTX3
ATG7		QSOX1
ATP11A		RAB27A
ATP11B		RAB31
ATP6AP2		RAB44
ATP6V0A1		RAB4B
ATP6V0C		RAB5C
ATP6V1D		RAP2B
ATP8A1		RHOG
ATP8B4		RNASE2
AZU1		ROCK1
B2M		SDCBP
B4GALT1		SELL
BIN2		SIGLEC5
BPI		TNFRSF1B
BRI3		VAT1
BST1		VAT1
BST2
C1orf35
C3
C3AR1
C5AR1
C6orf120
CAB39
CALML5
CAMP
CAND1
CANT1
CAP1
CAPN1
CAT
CCT2
CCT8
CD14
CD177
CD300A
CD33
CD36
CD44
CD47
CD53
CD55
CD58
CD59
CD63
CD68
CD93
CDA
CDK13
CEACAM1
CEACAM3
CEACAM6
CEACAM8
CEP290
CFD
CFP
CHI3L1
CHIT1
CHRNB4
CKAP4
CLEC12A
CLEC4C
CLEC4D
CLEC5A
CMTM6
CNN2
COMMD3
COMMD9
COPB1
COTL1
CPNE1
CPNE3
CPPED1
CR1
CRACR2A
CREG1
CRISP3
CRISPLD2
CSNK2B
CST3
CSTB
CTSA
CTSB
CTSC
CTSD
CTSG
CTSH
CTSS
CTSZ
CXCL1
CXCR1
CXCR2
CYB5R3
CYBA
CYBB
CYFIP1
CYSTM1
DBNL
DDOST
DDX3X
DEFA1
DEFA1B
DEFA4
DEGS1
DERA
DGAT1
DIAPH1
DNAJC13
DNAJC3
DNAJC5
DNASE1L1
DOCK2
DOK3
DPP7
DSC1
DSG1
DSN1
DSP
DYNC1H1
DYNC1LI1
DYNLL1
DYNLT1
EEF1A1
EEF2
ELANE
ENPP4
EPX
ERP44
FABP5
FAF2
FCAR
FCER1G
FCGR2A
FCGR3B
FCN1
FGL2
FGR
FLG2
FOLR3
FPR1
FPR2
FRK
FRMPD3
FTH1
FTL
FUCA1
FUCA2
GAA
GALNS
GCA
GDI2
GGH
GHDC
GLA
GLB1
GLIPR1
GM2A
GMFG
GNS
GOLGA7
GPI
GPR84
GRN
GSDMD
GSN
GSTP1
GUSB
GYG1
HBB
HEBP2
HEXB
HGSNAT
HK3
HLA-A
HLA-B
HLA-C
HMGB1
HMOX2
HP
HPSE
HRNR
HSP90AA1
HSP90AB1
HSPA1A
HSPA1B
HSPA6
HSPA8
HUWE1
HVCN1
IDH1
IGF2R
ILF2
IMPDH1
IMPDH2
IQGAP1
IQGAP2
IRAG2
IST1
ITGAL
ITGAM
ITGAV
ITGAX
ITGB2
JUP
KCMF1
KCNAB2
KPNB1
KRT1
LAIR1
LAMP1
LAMP2
LAMTOR1
LAMTOR2
LAMTOR3
LCN2
LGALS3
LILRA3
LILRB2
LILRB3
LPCAT1
LRG1
LRRC7
LTA4H
LTF
LYZ
MAGT1
MAN2B1
MANBA
MAPK1
MAPK14
MCEMP1
METTL7A
MGAM
MGST1
MIF
MLEC
MME
MMP25
MMP8
MMP9
MNDA
MOSPD2
MPO
MS4A3
MVP
NAPRT
NBEAL2
NCKAP1L
NCSTN
NDUFC2
NEU1
NFAM1
NFASC
NFKB1
NHLRC3
NIT2
NME2
NPC2
NRAS
OLFM4
OLR1
ORM1
ORM2
ORMDL3
OSCAR
OSTF1
P2RX1
PA2G4
PADI2
PAFAH1B2
PDAP1
PDXK
PECAM1
PFKL
PGAM1
PGLYRP1
PGM1
PGM2
PGRMC1
PIGR
PKM
PKP1
PLAC8
PLAU
PLAUR
PLD1
PLEKHO2
PNP
PPBP
PPIA
PPIE
PRCP
PRDX4
PRDX6
PRG2
PRG3
PRKCD
PRSS2
PRSS3
PRTN3
PSAP
PSEN1
PSMA2
PSMA5
PSMB1
PSMB7
PSMC2
PSMC3
PSMD1
PSMD11
PSMD12
PSMD13
PSMD14
PSMD2
PSMD3
PSMD6
PSMD7
PTAFR
PTGES2
PTPN6
PTPRB
PTPRC
PTPRJ
PTPRN2
PTX3
PYCARD
PYGB
PYGL
QPCT
QSOX1
RAB10
RAB14
RAB18
RAB24
RAB27A
RAB31
RAB37
RAB3A
RAB3D
RAB44
RAB4B
RAB5B
RAB5C
RAB6A
RAB7A
RAB9B
RAC1
RAP1A
RAP1B
RAP2B
RAP2C
RETN
RHOA
RHOF
RHOG
RNASE2
RNASE3
RNASET2
ROCK1
S100A11
S100A12
S100A7
S100A8
S100A9
S100P
SCAMP1
SDCBP
SELL
SERPINA1
SERPINA3
SERPINB1
SERPINB10
SERPINB12
SERPINB3
SERPINB6
SIGLEC14
SIGLEC5
SIGLEC9
SIRPA
SIRPB1
SLC11A1
SLC15A4
SLC27A2
SLC2A3
SLC2A5
SLC44A2
SLCO4C1
SLPI
SNAP23
SNAP25
SNAP29
SPTAN1
SRP14
STBD1
STING1
STK10
STK11IP
STOM
SURF4
SVIP
SYNGR1
TARM1
TBC1D10C
TCIRG1
TCN1
TICAM2
TIMP2
TLR2
TMBIM1
TMC6
TMEM179B
TMEM30A
TMEM63A
TNFAIP6
TNFRSF1B
TOLLIP
TOM1
TRAPPC1
TRPM2
TSPAN14
TTR
TUBB
TUBB4B
TXNDC5
TYROBP
UBR4
UNC13D
VAMP8
VAPA
VAT1
VCL
VCP
VNN1
VPS35L
XRCC5
XRCC6
YPEL5
Supplementary table 2B. List of genes in Msig_Hallmark_Interferon_Alpha_Response unique and commone to AGM and RM species
